# Supplementary material for: Oxygen-tolerant nitrogen fixation in a marine alga-colonizing Planctomycetota
Source: Appl Environ Microbiol. 2025 Oct 20;91(11):e01316-25. doi: 10.1128/aem.01316-25 (PMC12628686; doi:10.1128/aem.01316-25)
Supplement: File S2 — Tables S3 and S4. [file aem.01316-25-s0002.xlsx]

## Sheet: Table S3
Table S3: The list of functional genes in the strain Crateriforma sp. HD03 genome.
Locus_tag	Start	End	Direction	Length_bp	Gene	Product	Description	EC	KEGG_ko	CAZy	PFAMs
HD03_00001	68	688	+	621		hypothetical protein	Protein of unknown function (DUF3365)	-	-	-	DUF3365
HD03_00002	779	2434	-	1656	atsA_1	Arylsulfatase	COG3119 Arylsulfatase A and related enzymes	3.1.6.1	K01130	-	Sulfatase
HD03_00003	2682	4664	-	1983		hypothetical protein	COG3119 Arylsulfatase A and related enzymes	-	-	-	Sulfatase
HD03_00004	4752	6035	-	1284	rhaA_1	L-rhamnose isomerase	L-rhamnose isomerase	5.3.1.14	K01813	-	RhaA
HD03_00005	6400	6615	-	216		hypothetical protein
HD03_00006	6617	7483	+	867	rhaR_1	HTH-type transcriptional activator RhaR	AraC-like ligand binding domain	-	K02854	-	AraC_binding,HTH_18
HD03_00007	7729	9003	+	1275	bamB_1	Outer membrane protein assembly factor BamB	beta-propeller repeat	-	-	-	PQQ_2
HD03_00008	9011	10336	-	1326		hypothetical protein	MucD-putative a secreted serine proteinase	-	-	-	PDZ_2,Thioredoxin_7
HD03_00009	10521	10904	-	384		hypothetical protein	-	-	-	-	-
HD03_00010	11273	11464	+	192		hypothetical protein
HD03_00011	11550	11873	-	324		hypothetical protein
HD03_00012	12153	13649	+	1497		hypothetical protein	-	-	-	-	-
HD03_00013	13826	13963	+	138		hypothetical protein
HD03_00014	14162	14305	+	144		hypothetical protein	Protein of unknown function (DUF1214)	-	-	-	DUF1214,DUF1254
HD03_00015	14302	14793	+	492		hypothetical protein	Belongs to the UPF0178 family	-	K09768	-	DUF188
HD03_00016	14836	15735	-	900	ppk2	Polyphosphate:ADP phosphotransferase	Polyphosphate kinase 2 (PPK2)	2.7.4.1	K22468	-	PPK2
HD03_00017	15777	16001	-	225		hypothetical protein	-	-	-	-	-
HD03_00018	16011	17216	-	1206	nptA	hypothetical protein	sodium-dependent phosphate transmembrane transporter activity	-	K14683	-	Na_Pi_cotrans
HD03_00019	17494	17832	-	339		hypothetical protein	AraC-like ligand binding domain	-	-	-	Cupin_2
HD03_00020	17997	20186	+	2190		hypothetical protein	AI-2E family transporter	-	-	-	AI-2E_transport
HD03_00021	20233	20625	+	393	divK	Polar-differentiation response regulator DivK	cheY-homologous receiver domain	-	-	-	Response_reg
HD03_00022	20703	22508	+	1806	glgB_1	1,4-alpha-glucan branching enzyme GlgB	1,4-alpha-glucan branching enzyme	2.4.1.18	K00700	CBM48,GH13	Alpha-amylase,Alpha-amylase_C,CBM_48
HD03_00023	22595	24073	-	1479	zraR_1	Transcriptional regulatory protein ZraR	Acetoacetate metabolism regulatory protein ATOC	-	-	-	Response_reg,Sigma54_activat
HD03_00024	24095	25312	-	1218	sasA_1	Adaptive-response sensory-kinase SasA	PAS fold	-	-	-	HATPase_c,HisKA,PAS_3,PAS_9
HD03_00025	25632	25961	+	330		hypothetical protein
HD03_00026	26138	26428	-	291		Putative monooxygenase	PFAM Antibiotic biosynthesis monooxygenase	-	-	-	ABM
HD03_00027	26814	27314	+	501		hypothetical protein	protein conserved in bacteria	-	-	-	DUF442
HD03_00028	27365	28768	+	1404	glpE;gloB;gloC;HAGH	Thiosulfate sulfurtransferase GlpE	COG0491 Zn-dependent	3.1.2.6	K01069	-	Lactamase_B,Rhodanese
HD03_00029	28805	30601	-	1797	pknD_1	Serine/threonine-protein kinase PknD	Protein tyrosine kinase	2.7.11.1	K12132	-	Pkinase
HD03_00030	30552	31199	-	648	rpoE	hypothetical protein	DNA-directed RNA polymerase specialized sigma subunit sigma24	-	-	-	Sigma70_ECF
HD03_00031	31286	32311	-	1026		hypothetical protein	Glycerophosphoryl diester phosphodiesterase family	3.1.4.46	K01126	-	DUF4996,GDPD
HD03_00032	32598	33281	-	684		hypothetical protein	Domain of unknown function (DUF4956)	-	-	-	DUF4956
HD03_00033	33274	34086	-	813		hypothetical protein	VTC domain	-	-	-	VTC
HD03_00034	34174	35829	-	1656		hypothetical protein	CotH kinase protein	-	-	-	CotH
HD03_00035	36013	37836	+	1824		hypothetical protein	Belongs to the purine-cytosine permease (2.A.39) family	-	-	-	-
HD03_00036	37841	39385	+	1545	mtlK	Mannitol 2-dehydrogenase	D-mannonate oxidoreductase	1.1.1.58,1.1.1.67	K00041,K00045	-	Mannitol_dh,Mannitol_dh_C
HD03_00037	39382	40605	-	1224		hypothetical protein	Beta-galactosidase	-	-	-	DUF4832
HD03_00038	40929	41963	-	1035		hypothetical protein	Protein involved in meta-pathway of phenol degradation	-	-	-	Phenol_MetA_deg
HD03_00039	42279	46772	+	4494		hypothetical protein	pyrroloquinoline quinone binding	-	-	-	DUF1080,GSDH
HD03_00040	46900	48135	+	1236		hypothetical protein	-	-	-	-	-
HD03_00041	48132	49388	+	1257		hypothetical protein	Beta-galactosidase	-	-	-	-
HD03_00042	49423	50373	+	951		hypothetical protein	Xylose isomerase-like TIM barrel	-	-	-	AP_endonuc_2
HD03_00043	50467	51576	+	1110	mhpC	2-hydroxy-6-oxononadienedioate/2-hydroxy-6-oxononatrienedioate hydrolase	hydrolase activity, acting on ester bonds	-	-	-	Abhydrolase_1
HD03_00044	51627	52124	-	498		hypothetical protein	Catalyzes the ATP-dependent transfer of a sulfur to tRNA to produce 4-thiouridine in position 8 of tRNAs, which functions as a near-UV photosensor. Also catalyzes the transfer of sulfur to the sulfur carrier protein ThiS, forming ThiS-thiocarboxylate. This is a step in the synthesis of thiazole, in the thiamine biosynthesis pathway. The sulfur is donated as persulfide by IscS	2.8.1.1,2.8.1.2	K00406,K01011	-	Cytochrome_CBB3,PALP,Rhodanese
HD03_00045	52353	53708	+	1356		hypothetical protein	Domain of unknown function (DUF4010)	-	-	-	DUF4010,MgtC
HD03_00046	53759	54559	-	801		hypothetical protein	Converts alpha-N-acetylneuranimic acid (Neu5Ac) to the beta-anomer, accelerating the equilibrium between the alpha- and beta-anomers. Probably facilitates sialidase-negative bacteria to compete sucessfully for limited amounts of extracellular Neu5Ac, which is likely taken up in the beta-anomer. In addition, the rapid removal of sialic acid from solution might be advantageous to the bacterium to d…	-	-	-	-
HD03_00047	54711	55004	+	294		hypothetical protein	Thiamine-binding protein	-	-	-	Thiamine_BP
HD03_00048	55128	55709	-	582		hypothetical protein
HD03_00049	55928	56380	-	453		hypothetical protein	metalloendopeptidase activity	3.4.24.84	K06013	-	Peptidase_M48,Peptidase_M56,Peptidase_M78
HD03_00050	56483	57091	-	609		hypothetical protein	metalloendopeptidase activity	3.4.24.84	K06013	-	Peptidase_M48,Peptidase_M56,Peptidase_M78
HD03_00051	57237	57395	-	159		hypothetical protein	-	-	-	-	-
HD03_00052	57461	58108	-	648		hypothetical protein	SOUL heme-binding protein	-	-	-	SOUL
HD03_00053	58215	58481	+	267		hypothetical protein
HD03_00054	58656	59087	-	432		hypothetical protein	Ferredoxin	-	-	-	DUF326
HD03_00055	59469	60842	-	1374		hypothetical protein	-	-	-	-	-
HD03_00056	61338	63233	+	1896		hypothetical protein	FAD dependent oxidoreductase	-	-	-	FAD_oxidored
HD03_00057	63354	65282	+	1929	yesW	Rhamnogalacturonan endolyase YesW	FG-GAP repeat protein	4.2.2.23	K18197	PL11	-
HD03_00058	65361	66455	+	1095		hypothetical protein	-	-	-	-	-
HD03_00059	66841	67347	+	507	rpoE	hypothetical protein	TIGRFAM RNA polymerase sigma factor, sigma-70 family	-	K03088	-	Sigma70_r2,Sigma70_r4_2
HD03_00060	67344	67964	+	621		hypothetical protein	-	-	-	-	-
HD03_00061	67993	69309	-	1317		hypothetical protein
HD03_00062	69363	69566	-	204		hypothetical protein
HD03_00063	69736	70134	+	399	yccU_1	putative protein YccU	CoA-binding protein	-	K06929	-	CoA_binding_2
HD03_00064	70131	70691	+	561		hypothetical protein	Acetyltransferase (GNAT) family	-	K03824	-	Acetyltransf_9
HD03_00065	70699	72618	-	1920	tkt_1	Transketolase	Transketolase, pyrimidine binding domain	2.2.1.1	K00615	-	Transket_pyr,Transketolase_C,Transketolase_N
HD03_00066	72805	73131	+	327		hypothetical protein	Rhodanese-related sulfurtransferase	-	-	-	Rhodanese
HD03_00067	73144	73356	+	213		hypothetical protein	-	-	-	-	-
HD03_00068	73467	73853	+	387		hypothetical protein	SnoaL-like domain	-	-	-	SnoaL_2
HD03_00069	73858	74469	+	612	apl	hypothetical protein	FtsZ-dependent cytokinesis	3.1.3.1	K01077	-	SNARE_assoc
HD03_00070	74466	75389	+	924	coxB, ctaC	Cytochrome c oxidase subunit 2	Subunits I and II form the functional core of the enzyme complex. Electrons originating in cytochrome c are transferred via heme a and Cu(A) to the binuclear center formed by heme a3 and Cu(B)	1.9.3.1	K02275	-	COX2,Cytochrom_C
HD03_00071	75420	77975	+	2556	coxA, ctaD	hypothetical protein	Belongs to the heme-copper respiratory oxidase family	1.9.3.1	K15408	-	COX1
HD03_00072	77975	78379	+	405		hypothetical protein	-	-	-	-	-
HD03_00073	78379	79053	+	675		hypothetical protein	Cytochrome c oxidase caa3 assembly factor (Caa3_CtaG)	-	K02351	-	Caa3_CtaG
HD03_00074	79064	80164	+	1101		hypothetical protein	Cytochrome C oxidase, cbb3-type, subunit III	-	-	-	Cytochrom_C,Cytochrome_CBB3
HD03_00075	80359	81249	-	891		hypothetical protein	PFAM Abortive infection protein	-	K07052	-	Abi
HD03_00076	81242	82225	-	984	tdh	L-threonine 3-dehydrogenase	COG0604 NADPH quinone reductase and related Zn-dependent	-	-	-	ADH_N,ADH_zinc_N_2
HD03_00077	82241	82864	-	624		hypothetical protein	NAD(P)H-binding	-	-	-	NAD_binding_10
HD03_00078	82951	83532	+	582		hypothetical protein	Transcriptional regulator	-	-	-	TetR_N
HD03_00079	83489	83923	-	435		hypothetical protein	membrane	-	-	-	DoxX_2
HD03_00080	83985	84326	+	342		hypothetical protein
HD03_00081	84352	84873	-	522		hypothetical protein	acetyltransferase	2.3.1.189	K15520	-	Acetyltransf_1,Acetyltransf_10,Acetyltransf_7
HD03_00082	84870	85139	-	270		hypothetical protein	Protein of unknown function (DUF1778)	-	-	-	DUF1778
HD03_00083	85474	86055	+	582		hypothetical protein	4Fe-4S single cluster domain	-	-	-	Fer4_12,Radical_SAM
HD03_00084	86052	86420	+	369		hypothetical protein
HD03_00085	86670	87650	+	981	moaA_1	GTP 3',8-cyclase	Catalyzes the cyclization of GTP to (8S)-3',8-cyclo-7,8- dihydroguanosine 5'-triphosphate	4.1.99.22	K03639	-	Fer4_12,Fer4_14,Mob_synth_C,Radical_SAM
HD03_00086	87687	88022	-	336		hypothetical protein
HD03_00087	88019	88831	-	813	napF_1;napG;RnfB	Ferredoxin-type protein NapF	4 iron, 4 sulfur cluster binding	-	K02573	-	Fer4,Fer4_4,Fer4_7
HD03_00088	88840	89634	-	795	napB	nitrate reductase small subunit	anaerobic respiration	-	K02568	-	Cytochrome_C554,NapB
HD03_00089	89631	92042	-	2412	napA	Periplasmic nitrate reductase	molybdopterin cofactor binding	-	K02567	-	Molybdop_Fe4S4,Molybdopterin,Molydop_binding,TAT_signal
HD03_00090	92032	92304	-	273		hypothetical protein
HD03_00091	92421	93113	+	693	DmsE	hypothetical protein	Cytochrome c	-	-	-	-
HD03_00092	93113	94042	+	930	NrfC	hypothetical protein	4Fe-4S dicluster domain	-	K00184	-	Fer4_11,Fer4_4,Fer4_7
HD03_00093	94124	95374	+	1251	NrfD	hypothetical protein	Polysulphide reductase, NrfD	-	-	-	NrfD
HD03_00094	95417	96061	-	645	tenA	Aminopyrimidine aminohydrolase	TENA/THI-4/PQQC family	3.5.99.2	K03707	-	TENA_THI-4
HD03_00095	96051	96698	-	648		hypothetical protein	Catalyzes an amino-pyrimidine hydrolysis reaction at the C5' of the pyrimidine moiety of thiamine compounds, a reaction that is part of a thiamine salvage pathway. Thus, catalyzes the conversion of 4-amino-5-aminomethyl-2-methylpyrimidine to 4-amino- 5-hydroxymethyl-2-methylpyrimidine (HMP)	-	K20896	-	TENA_THI-4
HD03_00096	96729	97511	-	783		hypothetical protein	YwiC-like protein	-	-	-	YwiC
HD03_00097	97576	99066	-	1491	hemY_1	Protoporphyrinogen oxidase	Catalyzes the 6-electron oxidation of protoporphyrinogen-IX to form protoporphyrin-IX	1.3.3.15,1.3.3.4	K00231	-	Amino_oxidase
HD03_00098	99051	100094	-	1044	mftC_1;NirJ	Putative mycofactocin radical SAM maturase MftC	4Fe-4S single cluster domain	-	-	-	Fer4_12,Radical_SAM,SPASM
HD03_00099	100433	100855	+	423	nsrR_1;Rrf2	HTH-type transcriptional repressor NsrR	Transcriptional regulator	-	-	-	Rrf2
HD03_00100	100855	101421	+	567		hypothetical protein	Protein of unknown function (DUF3365)	-	-	-	DUF3365
HD03_00101	101630	102184	-	555		hypothetical protein	Protein of unknown function (DUF3365)	-	-	-	DUF3365
HD03_00102	102327	102764	-	438	nsrR_2;Rrf2	HTH-type transcriptional repressor NsrR	Transcriptional regulator	-	-	-	Rrf2
HD03_00103	102929	105325	+	2397	norB	hypothetical protein	Cytochrome C and Quinol oxidase polypeptide I	-	-	-	COX1
HD03_00104	105459	106163	+	705	ytfE	Iron-sulfur cluster repair protein YtfE	Di-iron-containing protein involved in the repair of iron-sulfur clusters	-	K07322	-	Hemerythrin,ScdA_N
HD03_00105	106166	106555	+	390		hypothetical protein	DGC domain	-	-	-	DGC
HD03_00106	106593	107387	+	795		hypothetical protein	methyltransferase	-	-	-	Methyltransf_11,Methyltransf_25
HD03_00107	107444	107731	+	288		hypothetical protein	GYD domain	-	-	-	GYD
HD03_00108	107736	108062	+	327		hypothetical protein	Cupin 2, conserved barrel domain protein	-	-	-	Cupin_2
HD03_00109	108059	109531	+	1473	bamB_2	Outer membrane protein assembly factor BamB	WD40-like repeat	-	-	-	PQQ_2
HD03_00110	109576	109998	+	423		hypothetical protein	Protein of unknown function (DUF454)	-	K09790	-	DUF454
HD03_00111	110090	110359	-	270		hypothetical protein	-	-	-	-	-
HD03_00112	111039	111203	+	165		hypothetical protein
HD03_00113	111273	111485	+	213		hypothetical protein
HD03_00114	111482	111973	+	492		hypothetical protein	Protein of unknown function (DUF2924)	-	-	-	DUF2924,Transposase_20
HD03_00115	111970	113544	+	1575		hypothetical protein	Site-specific recombinase, DNA invertase Pin	-	-	-	Recombinase,Resolvase,Zn_ribbon_recom
HD03_00116	113541	113957	+	417		hypothetical protein	-	-	-	-	-
HD03_00117	113966	114844	-	879		hypothetical protein	-	-	-	-	-
HD03_00118	114894	115316	-	423		hypothetical protein	Belongs to the membrane fusion protein (MFP) (TC 8.A.1) family	-	K01993,K02005	-	-
HD03_00119	115503	116414	+	912		hypothetical protein	Putative zinc-finger	-	-	-	zf-HC2
HD03_00120	116424	118751	+	2328	cusB, silB	hypothetical protein	Barrel-sandwich domain of CusB or HlyD membrane-fusion	-	K07798	-	DUF3347,HlyD_D23
HD03_00121	118767	122744	+	3978	mdtC;cusA, silA	Multidrug resistance protein MdtC	AcrB/AcrD/AcrF family	-	K03296,K07787	-	ACR_tran
HD03_00122	123515	125212	+	1698		hypothetical protein	Barrel-sandwich domain of CusB or HlyD membrane-fusion	-	K15727	-	HlyD_D23
HD03_00123	125224	128466	+	3243	czcA_1	Cobalt-zinc-cadmium resistance protein CzcA	AcrB/AcrD/AcrF family	-	K15726	-	ACR_tran
HD03_00124	128497	128859	+	363		hypothetical protein	Belongs to the membrane fusion protein (MFP) (TC 8.A.1) family	-	-	-	-
HD03_00125	129044	129391	+	348		hypothetical protein	Heavy-metal-associated domain	-	-	-	HMA
HD03_00126	129488	129940	+	453		hypothetical protein	belongs to the thioredoxin family	1.8.1.8,1.8.1.9,4.4.1.8	K00384,K03672,K14155	-	Pyr_redox_2,Thioredoxin
HD03_00127	129937	131196	+	1260	cypC	Fatty-acid peroxygenase	Cytochrome P450	1.11.2.4	K15629	-	p450
HD03_00128	131193	131837	+	645	czcD	Cadmium, cobalt and zinc/H(+)-K(+) antiporter	Cation efflux family	-	-	-	Cation_efflux
HD03_00129	131830	133968	+	2139	cadA	Cadmium-transporting ATPase	ATPase, P-type (transporting), HAD superfamily, subfamily IC	3.6.3.3,3.6.3.5	K01534	-	E1-E2_ATPase,Hydrolase
HD03_00130	134009	135658	+	1650		hypothetical protein	outer membrane efflux protein	-	K15725	-	OEP
HD03_00131	135726	136286	+	561		hypothetical protein
HD03_00132	136410	137936	+	1527		hypothetical protein	Belongs to the membrane fusion protein (MFP) (TC 8.A.1) family	-	-	-	HlyD_3,HlyD_D23
HD03_00133	137976	141359	+	3384	cusA_1	Cation efflux system protein CusA	Belongs to the resistance-nodulation-cell division (RND) (TC 2.A.6) family	-	-	-	ACR_tran
HD03_00134	141427	141771	+	345		hypothetical protein
HD03_00135	141874	142383	+	510		hypothetical protein	-	-	-	-	-
HD03_00136	142643	143197	+	555	sigE_1;rpoE	ECF RNA polymerase sigma factor SigE	ECF sigma factor	-	-	-	Sigma70_r2,Sigma70_r4_2
HD03_00137	143251	144921	-	1671		hypothetical protein	Outer membrane efflux protein	-	-	-	OEP
HD03_00138	145109	145609	+	501		hypothetical protein
HD03_00139	145888	148011	+	2124		hypothetical protein	Barrel-sandwich domain of CusB or HlyD membrane-fusion	-	K07798	-	DUF3347,HlyD_D23
HD03_00140	148023	151538	+	3516	cusA_2	Cation efflux system protein CusA	AcrB/AcrD/AcrF family	-	K03296	-	ACR_tran
HD03_00141	151653	153032	+	1380		hypothetical protein	Belongs to the membrane fusion protein (MFP) (TC 8.A.1) family	-	-	-	Biotin_lipoyl_2,HlyD_D23
HD03_00142	153167	153442	+	276		hypothetical protein
HD03_00143	153462	154121	+	660		hypothetical protein	COG1670 acetyltransferases, including N-acetylases of ribosomal proteins	-	-	-	Acetyltransf_1,Acetyltransf_3,GNAT_acetyltran
HD03_00144	154198	155400	-	1203		hypothetical protein	mercury ion transmembrane transporter activity	-	-	-	-
HD03_00145	155560	155940	+	381	zntR	HTH-type transcriptional regulator ZntR	bacterial-type RNA polymerase transcription factor activity, metal ion regulated sequence-specific DNA binding	-	K19591	-	MerR,MerR-DNA-bind,MerR_1
HD03_00146	155937	156755	-	819		IS5 family transposase ISSfl7	COGs COG3293 Transposase and inactivated derivatives	-	-	-	DDE_Tnp_1_2,DUF4096
HD03_00147	156917	158371	-	1455		hypothetical protein	PFAM Stage II sporulation protein E (SpoIIE)	-	-	-	SpoIIE
HD03_00148	159467	160498	-	1032		hypothetical protein	Ion channel	-	-	-	Ion_trans_2
HD03_00149	160511	160789	-	279	csoR	Copper-sensing transcriptional repressor CsoR	Metal-sensitive transcriptional repressor	-	K21600	-	Trns_repr_metal
HD03_00150	160867	162381	-	1515	ftsP	Cell division protein FtsP	Multicopper oxidase	-	-	-	Cu-oxidase_2,Cu-oxidase_3
HD03_00151	162433	163956	-	1524		hypothetical protein	Outer membrane efflux protein	-	-	-	OEP
HD03_00152	164127	166574	-	2448	copA_1	Copper-exporting P-type ATPase	heavy metal translocating P-type ATPase	3.6.3.54	K17686	-	E1-E2_ATPase,HMA,Hydrolase,YHS
HD03_00153	166693	167025	+	333		hypothetical protein	4 iron, 4 sulfur cluster binding	-	-	-	-
HD03_00154	167138	167593	-	456		hypothetical protein
HD03_00155	167590	168399	-	810		hypothetical protein	4Fe-4S single cluster domain	-	-	-	Fer4_12,Radical_SAM
HD03_00156	168371	168811	-	441		hypothetical protein
HD03_00157	168874	170262	-	1389		hypothetical protein	ParB-like nuclease domain	-	-	-	N6_N4_Mtase,ParBc
HD03_00158	170566	172341	-	1776		hypothetical protein	-	-	-	-	-
HD03_00159	172338	172976	-	639		hypothetical protein	Putative amidoligase enzyme	-	-	-	Amidoligase_2
HD03_00160	173166	174389	+	1224	xerC_1	Tyrosine recombinase XerC	Belongs to the 'phage' integrase family	-	-	-	Phage_int_SAM_1,Phage_integrase
HD03_00161	174386	175357	+	972	xerC_2	Tyrosine recombinase XerC	DNA integration	-	-	-	Phage_integrase
HD03_00162	175354	176355	+	1002	xerD_1	Tyrosine recombinase XerD	Phage integrase, N-terminal SAM-like domain	-	-	-	Phage_int_SAM_1,Phage_integrase
HD03_00163	176521	177333	+	813		hypothetical protein	amidoligase enzyme	-	-	-	Amidoligase_2
HD03_00164	177619	177894	+	276		hypothetical protein	-	-	-	-	-
HD03_00165	177967	178179	+	213		hypothetical protein
HD03_00166	178429	178707	+	279		hypothetical protein
HD03_00167	178860	179081	+	222		hypothetical protein
HD03_00168	179244	179498	+	255		hypothetical protein
HD03_00169	179604	180080	+	477		hypothetical protein
HD03_00170	180099	180332	+	234		hypothetical protein
HD03_00171	180595	180780	+	186		hypothetical protein
HD03_00172	180777	181010	+	234		hypothetical protein
HD03_00173	181010	181237	+	228		hypothetical protein	Domain of unknown function (DUF4314)	-	-	-	DUF4314
HD03_00174	181250	181570	+	321		hypothetical protein	-	-	-	-	-
HD03_00175	181662	181889	+	228		hypothetical protein	PFAM SpoVT AbrB	-	K07172,K18842	-	MazE_antitoxin
HD03_00176	181889	182284	+	396		hypothetical protein	Fic/DOC family	-	K07341	-	Fic
HD03_00177	182297	183607	-	1311		hypothetical protein	ParB-like nuclease domain	-	-	-	N6_N4_Mtase,ParBc
HD03_00178	183719	183919	-	201		hypothetical protein
HD03_00179	183916	184326	-	411		hypothetical protein	cog cog4185	-	-	-	Zeta_toxin
HD03_00180	184919	187108	-	2190		hypothetical protein	-	-	-	-	-
HD03_00181	187207	187470	+	264		hypothetical protein	Putative addiction module component	-	-	-	Unstab_antitox
HD03_00182	187377	187688	-	312		hypothetical protein
HD03_00183	187732	189396	-	1665		hypothetical protein	COGs COG1061 DNA or RNA helicase of superfamily II	-	K19789	-	Helicase_C,ResIII
HD03_00184	189393	189935	-	543	rusA	hypothetical protein	crossover junction endodeoxyribonuclease activity	3.1.22.4	K01160	-	RusA
HD03_00185	190031	190525	-	495		hypothetical protein	Protein of unknown function (DUF669)	-	-	-	DUF669
HD03_00186	190582	191340	-	759		hypothetical protein	AAA domain	-	-	-	AAA_24
HD03_00187	191375	191608	-	234		hypothetical protein
HD03_00188	191695	192351	-	657		hypothetical protein	Sigma-70 region 2	-	K03088	-	Sigma70_r2
HD03_00189	192621	193772	-	1152		hypothetical protein	Catalyzes the ATP-dependent conversion of 7-carboxy-7- deazaguanine (CDG) to 7-cyano-7-deazaguanine (preQ(0))	3.5.2.10,6.3.4.20	K01470,K06920	-	QueC
HD03_00190	193738	194937	-	1200		hypothetical protein	-	-	-	-	-
HD03_00191	195050	195781	-	732		hypothetical protein	IrrE N-terminal-like domain	-	-	-	Peptidase_M78
HD03_00192	195784	196176	-	393		hypothetical protein	Helix-turn-helix XRE-family like proteins	-	-	-	HTH_3
HD03_00193	196937	197587	-	651		hypothetical protein
HD03_00194	197666	198157	+	492		hypothetical protein	Protein of unknown function (DUF2924)	-	-	-	DUF2924,Transposase_20
HD03_00195	198154	199728	+	1575		hypothetical protein	Site-specific recombinase, DNA invertase Pin	-	-	-	Recombinase,Resolvase,Zn_ribbon_recom
HD03_00196	199725	200141	+	417		hypothetical protein	-	-	-	-	-
HD03_00197	200138	200452	+	315		hypothetical protein	-	-	-	-	-
HD03_00198	200419	200823	-	405		hypothetical protein	membrane	-	-	-	DoxX_2
HD03_00199	200854	202167	-	1314		hypothetical protein	reverse transcriptase	-	-	-	RVT_1
HD03_00200	202339	202491	+	153		hypothetical protein
HD03_00201	202617	203273	+	657		hypothetical protein
HD03_00202	203305	204405	+	1101		hypothetical protein	Zn peptidase	-	-	-	HTH_19,HTH_3,HTH_31,Peptidase_M78
HD03_00203	204402	207260	+	2859		hypothetical protein	EcoEI R protein C-terminal	3.1.21.3	K01153	-	EcoEI_R_C,HSDR_N,Helicase_C,ResIII
HD03_00204	207257	208807	+	1551		hypothetical protein	restriction modification system DNA specificity	3.1.21.3	K01154	-	Methylase_S
HD03_00205	208804	210318	+	1515		putative type I restriction enzymeP M protein	PFAM N-6 DNA methylase	2.1.1.72	K03427	-	HsdM_N,N6_Mtase
HD03_00206	210372	213038	+	2667	htpG	Chaperone protein HtpG	Histidine kinase-, DNA gyrase B-, and HSP90-like ATPase	-	-	-	HATPase_c_3
HD03_00207	213030	213542	-	513		hypothetical protein	PFAM DNA topoisomerase type IA zn finger	-	-	-	DUF2726,zf-C4_Topoisom
HD03_00208	213899	214267	+	369		hypothetical protein	Helix-turn-helix XRE-family like proteins	-	-	-	HTH_3
HD03_00209	214270	215037	+	768		hypothetical protein	IrrE N-terminal-like domain	-	-	-	Peptidase_M78
HD03_00210	215167	216375	+	1209		hypothetical protein	-	-	-	-	-
HD03_00211	216347	217504	+	1158		hypothetical protein	Transcriptional regulator	-	-	-	BTAD,Trans_reg_C
HD03_00212	217533	218177	+	645		hypothetical protein	Ribosomal-protein-alanine acetyltransferase	2.3.1.128	K03789	-	Acetyltransf_1
HD03_00213	218369	218977	+	609		hypothetical protein	Sigma-70 region 2	-	K03088	-	Sigma70_r2
HD03_00214	219076	219309	+	234		hypothetical protein
HD03_00215	219375	220130	+	756		hypothetical protein	AAA domain	-	-	-	AAA_24
HD03_00216	220189	220647	+	459		hypothetical protein	Protein of unknown function (DUF669)	-	-	-	DUF669
HD03_00217	220741	221262	+	522	rusA	hypothetical protein	crossover junction endodeoxyribonuclease activity	3.1.22.4	K01160	-	RusA
HD03_00218	221259	222920	+	1662		hypothetical protein	COGs COG1061 DNA or RNA helicase of superfamily II	-	K19789	-	Helicase_C,ResIII
HD03_00219	223134	223616	+	483		hypothetical protein
HD03_00220	223669	225933	+	2265		hypothetical protein	-	-	-	-	-
HD03_00221	226323	227633	+	1311		hypothetical protein	ParB-like nuclease domain	-	-	-	N6_N4_Mtase,ParBc
HD03_00222	227643	227960	-	318		hypothetical protein	-	-	-	-	-
HD03_00223	227964	228200	-	237		hypothetical protein	Domain of unknown function (DUF4314)	-	-	-	DUF4314
HD03_00224	228200	228433	-	234		hypothetical protein
HD03_00225	228430	228615	-	186		hypothetical protein
HD03_00226	228852	229100	-	249		hypothetical protein
HD03_00227	229353	229583	-	231		hypothetical protein
HD03_00228	229597	230079	-	483		hypothetical protein	Restriction endonuclease	-	K07448	-	HARE-HTH,Mrr_cat
HD03_00229	230197	230445	-	249		hypothetical protein
HD03_00230	230608	230826	-	219		hypothetical protein
HD03_00231	231057	231263	-	207		hypothetical protein
HD03_00232	231340	231615	-	276		hypothetical protein	-	-	-	-	-
HD03_00233	231902	232759	-	858		hypothetical protein	Putative amidoligase enzyme	-	-	-	Amidoligase_2
HD03_00234	232883	233884	-	1002	xerD_2	Tyrosine recombinase XerD	Phage integrase, N-terminal SAM-like domain	-	-	-	Phage_int_SAM_1,Phage_integrase
HD03_00235	233881	234852	-	972	xerC_3	Tyrosine recombinase XerC	DNA integration	-	-	-	Phage_integrase
HD03_00236	234849	236072	-	1224	xerC_4	Tyrosine recombinase XerC	Belongs to the 'phage' integrase family	-	-	-	Phage_int_SAM_1,Phage_integrase
HD03_00237	236135	236248	-	114		hypothetical protein
HD03_00238	236500	236706	+	207		hypothetical protein
HD03_00239	236696	238963	+	2268		hypothetical protein	Phage terminase large subunit (GpA)	-	-	-	Terminase_GpA
HD03_00240	239052	239249	+	198		hypothetical protein
HD03_00241	239308	240813	+	1506		hypothetical protein	Phage portal protein, lambda family	-	-	-	Phage_portal_2
HD03_00242	240779	242803	+	2025		hypothetical protein	Lytic transglycosylase with a strong preference for naked glycan strands that lack stem peptides	-	-	-	-
HD03_00243	242864	243193	+	330		hypothetical protein	Uncharacterized conserved protein (DUF2190)	-	-	-	DUF2190
HD03_00244	243200	243550	+	351		hypothetical protein	Uncharacterized conserved protein (DUF2190)	-	-	-	DUF2190
HD03_00245	243571	244182	+	612		hypothetical protein
HD03_00246	244172	245167	+	996		hypothetical protein
HD03_00247	245174	245452	+	279		hypothetical protein
HD03_00248	245458	245829	+	372		hypothetical protein	-	-	-	-	-
HD03_00249	245826	246281	+	456		hypothetical protein
HD03_00250	246290	247000	-	711		hypothetical protein
HD03_00251	247055	247612	+	558		hypothetical protein	-	-	-	-	-
HD03_00252	247652	248062	+	411		hypothetical protein
HD03_00253	248112	249479	-	1368		hypothetical protein
HD03_00254	249581	250081	+	501		hypothetical protein	-	-	-	-	-
HD03_00255	250093	250314	+	222		hypothetical protein
HD03_00256	250338	254264	+	3927		hypothetical protein	TIGRFAM phage tail tape measure protein, TP901 family	-	-	-	PhageMin_Tail
HD03_00257	254264	255058	+	795		hypothetical protein	-	-	-	-	-
HD03_00258	255135	257732	+	2598		hypothetical protein	-	-	-	-	-
HD03_00259	257729	258286	+	558		hypothetical protein
HD03_00260	258270	259649	+	1380		hypothetical protein	glycosyltransferase involved in LPS biosynthesis	-	-	-	Glyco_transf_25
HD03_00261	259649	260368	+	720		hypothetical protein	Tetratricopeptide repeat	-	-	-	Glyco_transf_8
HD03_00262	260365	261111	+	747	ppm1	hypothetical protein	Glycosyl transferase, family 2	-	K03820	GT2	DUF4254,Glyco_tranf_2_3,Glycos_transf_2
HD03_00263	261104	261817	+	714	rfbN	hypothetical protein	transferase activity, transferring glycosyl groups	-	K12992	GT2	Glyco_tranf_2_3,Glycos_transf_2
HD03_00264	261814	262620	+	807		hypothetical protein	4Fe-4S single cluster domain	-	-	-	Fer4_12,Radical_SAM
HD03_00265	262617	263009	+	393		hypothetical protein
HD03_00266	263163	264794	+	1632		hypothetical protein	PFAM Transposase DDE domain	-	-	-	DDE_Tnp_1_6,DUF772
HD03_00267	264986	265285	-	300		ISAs1 family transposase ISBlma8	COG5433 Transposase	-	-	-	DDE_Tnp_1,DDE_Tnp_1_assoc
HD03_00268	265492	266568	-	1077		hypothetical protein	Transposase	-	-	-	-
HD03_00269	266613	267122	-	510		hypothetical protein	-	-	-	-	-
HD03_00270	267351	267671	-	321		hypothetical protein
HD03_00271	267684	268025	-	342		hypothetical protein	-	-	-	-	SmpA_OmlA
HD03_00272	268176	268652	-	477		hypothetical protein
HD03_00273	269413	269592	-	180		hypothetical protein
HD03_00274	269674	269892	-	219		hypothetical protein
HD03_00275	269989	270591	-	603		hypothetical protein
HD03_00276	270719	271153	-	435		hypothetical protein
HD03_00277	272077	272466	-	390		hypothetical protein
HD03_00278	272605	273039	-	435		hypothetical protein	-	-	-	-	-
HD03_00279	273126	273596	-	471		hypothetical protein
HD03_00280	273967	274869	-	903		hypothetical protein
HD03_00281	275476	276135	-	660		hypothetical protein
HD03_00282	276183	276548	-	366	yfbO	hypothetical protein	-	-	-	-	-
HD03_00283	276709	277200	-	492		hypothetical protein
HD03_00284	277227	277457	-	231		hypothetical protein	-	-	-	-	-
HD03_00285	277444	277944	-	501		hypothetical protein	Toxic component of a toxin-antitoxin (TA) module. An RNase	-	-	-	PIN
HD03_00286	278080	278688	-	609		hypothetical protein
HD03_00287	279214	279861	-	648		hypothetical protein
HD03_00288	279968	280489	-	522		hypothetical protein
HD03_00289	280601	281005	+	405		hypothetical protein
HD03_00290	280990	281154	-	165		hypothetical protein
HD03_00291	281661	282185	-	525		hypothetical protein
HD03_00292	282476	283117	+	642		hypothetical protein
HD03_00293	283411	284184	-	774		hypothetical protein	DKNYY family	-	-	-	DKNYY
HD03_00294	284298	284612	-	315		hypothetical protein
HD03_00295	285248	286060	-	813		hypothetical protein	Leucine-rich repeats, outliers	-	-	-	LRR_6,LRR_8
HD03_00296	286167	286565	-	399		hypothetical protein
HD03_00297	286562	286696	-	135		hypothetical protein
HD03_00298	286729	287298	-	570		hypothetical protein
HD03_00299	287417	287989	-	573		hypothetical protein
HD03_00300	287992	288462	-	471		hypothetical protein
HD03_00301	288770	289960	+	1191		hypothetical protein	PFAM Transposase IS116 IS110 IS902 family	-	-	-	DEDD_Tnp_IS110,Transposase_20
HD03_00302	290549	291082	-	534		hypothetical protein
HD03_00303	291200	291613	-	414		hypothetical protein
HD03_00304	291915	292163	-	249		hypothetical protein
HD03_00305	292407	292901	-	495		hypothetical protein	-	-	-	-	-
HD03_00306	293743	293943	-	201		hypothetical protein
HD03_00307	294133	294681	-	549	ccmG	hypothetical protein	cell redox homeostasis	-	K02199	-	AhpC-TSA,Redoxin
HD03_00308	295434	296009	-	576		hypothetical protein
HD03_00309	296042	296839	-	798		hypothetical protein	serine threonine protein kinase	-	-	-	-
HD03_00310	297312	297815	-	504		hypothetical protein
HD03_00311	298227	298457	-	231		hypothetical protein	-	-	-	-	-
HD03_00312	298444	298944	-	501		hypothetical protein	Toxic component of a toxin-antitoxin (TA) module. An RNase	-	-	-	PIN
HD03_00313	299062	299286	-	225		hypothetical protein
HD03_00314	299639	299848	+	210		hypothetical protein
HD03_00315	300145	300708	-	564		hypothetical protein
HD03_00316	300811	301248	-	438		hypothetical protein	-	-	-	-	-
HD03_00317	301413	301967	-	555		hypothetical protein
HD03_00318	302684	303010	-	327		hypothetical protein
HD03_00319	303135	303749	-	615		hypothetical protein
HD03_00320	304922	305554	-	633		hypothetical protein	Ribosomal protein S1-like RNA-binding domain	-	-	-	-
HD03_00321	305821	307161	+	1341	xerC_5	Tyrosine recombinase XerC	Belongs to the 'phage' integrase family	-	-	-	Phage_int_SAM_4,Phage_integrase
HD03_00322	307653	308117	-	465		hypothetical protein	-	-	-	-	-
HD03_00323	308114	308383	-	270		hypothetical protein	-	-	-	-	-
HD03_00324	309289	309462	+	174		hypothetical protein
HD03_00325	309459	309950	+	492		hypothetical protein	Protein of unknown function (DUF2924)	-	-	-	DUF2924,Transposase_20
HD03_00326	309947	311518	+	1572		hypothetical protein	Site-specific recombinase, DNA invertase Pin	-	-	-	Recombinase,Resolvase,Zn_ribbon_recom
HD03_00327	311515	311940	+	426		hypothetical protein	-	-	-	-	-
HD03_00328	312040	312525	+	486		hypothetical protein	COG0454 Histone acetyltransferase HPA2 and related acetyltransferases	-	-	-	Acetyltransf_1
HD03_00329	312647	313552	+	906	sppD	hypothetical protein	negative regulation of translational initiation	2.3.1.235	K05554,K14670,K15886	-	Polyketide_cyc,Polyketide_cyc2
HD03_00330	313552	314151	+	600		HTH-type transcriptional repressor	Bacterial regulatory proteins, tetR family	-	-	-	TetR_N
HD03_00331	314227	315042	+	816	menH_1	2-succinyl-6-hydroxy-2,4-cyclohexadiene-1-carboxylate synthase	Serine aminopeptidase, S33	-	-	-	Abhydrolase_6
HD03_00332	315063	315611	-	549	dsbD_1	Thiol:disulfide interchange protein DsbD	Belongs to the thioredoxin family	-	K03671	-	Thioredoxin
HD03_00333	315882	316889	+	1008		hypothetical protein	Protein of unknown function (DUF3179)	-	-	-	DUF3179
HD03_00334	316911	317426	-	516		hypothetical protein	hydroperoxide reductase activity	-	-	-	CMD
HD03_00335	317573	318238	-	666		hypothetical protein	cell redox homeostasis	-	-	-	Thioredoxin_2
HD03_00336	318442	318618	-	177		hypothetical protein
HD03_00337	318764	319222	-	459		hypothetical protein
HD03_00338	319224	320348	-	1125		hypothetical protein	Protein of unknown function (DUF1559)	-	-	-	N_methyl,SBP_bac_10
HD03_00339	320531	321295	-	765		hypothetical protein
HD03_00340	321606	322757	-	1152		hypothetical protein	Glycosyltransferase like family 2	-	-	-	DUF2064,Glycos_transf_2
HD03_00341	322964	324052	-	1089		hypothetical protein	Protein of unknown function (DUF3641)	-	-	-	DUF3641,Radical_SAM
HD03_00342	324119	325294	-	1176	COQ5_1	2-methoxy-6-polyprenyl-1,4-benzoquinol methylase, mitochondrial	Methylase involved in ubiquinone menaquinone	2.1.1.137	K07755	-	Methyltransf_31
HD03_00343	325477	325746	-	270		hypothetical protein
HD03_00344	326029	327171	-	1143		hypothetical protein	Redoxin	-	-	-	AhpC-TSA
HD03_00345	327230	328753	-	1524	merA_1	Mercuric reductase	Belongs to the class-I pyridine nucleotide-disulfide oxidoreductase family	-	-	-	Pyr_redox_2,Pyr_redox_dim
HD03_00346	328810	330513	-	1704		hypothetical protein	Protein of unknown function, DUF547	-	-	-	DUF547,SNARE_assoc
HD03_00347	330590	330826	-	237		hypothetical protein	-	-	-	-	-
HD03_00348	331001	331435	+	435		hypothetical protein
HD03_00349	331496	331711	+	216	csrA_1	Translational regulator CsrA	A translational regulator that binds mRNA to regulate translation initiation and or mRNA stability. Usually binds in the 5'-UTR at or near the Shine-Dalgarno sequence preventing ribosome- binding, thus repressing translation. Its main target seems to be the major flagellin gene, while its function is anatagonized by FliW	-	K03563	-	CsrA
HD03_00350	331756	332286	+	531		hypothetical protein
HD03_00351	332407	333273	+	867		hypothetical protein	Protein of unknown function, DUF547	-	-	-	DUF547
HD03_00352	333317	334783	+	1467		hypothetical protein	Lecithin:cholesterol acyltransferase	-	-	-	LCAT
HD03_00353	334820	335440	+	621	resA_1	Thiol-disulfide oxidoreductase ResA	peroxiredoxin activity	-	-	-	AhpC-TSA
HD03_00354	335566	337959	+	2394	trxB_2	Ferredoxin--NADP reductase	ferredoxin-NADP+ reductase activity	1.18.1.2,1.19.1.1,1.8.1.9	K00384,K21567	-	Fer4_5,Fer4_9,Pyr_redox_3
HD03_00355	337925	338893	+	969		hypothetical protein	Protein of unknown function, DUF547	-	-	-	DUF547
HD03_00356	339320	341095	+	1776		hypothetical protein	COG0471 Di- and tricarboxylate	-	-	-	CitMHS,TrkA_C
HD03_00357	341991	342926	-	936		hypothetical protein	-	-	-	-	-
HD03_00358	343155	343970	+	816		putative glycosyltransferase	Glycosyltransferase like family 2	-	-	-	Glycos_transf_2
HD03_00359	343963	345687	+	1725	wgeF	hypothetical protein	Glycosyl transferase, family 2	-	-	-	GT87
HD03_00360	345548	346294	-	747		hypothetical protein		-	K10914	-	HTH_Crp_2,cNMP_binding
HD03_00361	346436	346702	-	267		hypothetical protein	Putative zinc-finger	-	-	-	zf-HC2
HD03_00362	346720	347304	-	585	ylaC	RNA polymerase sigma factor YlaC	Sigma-70, region 4	-	K03088	-	Sigma70_r2,Sigma70_r4_2
HD03_00363	347704	348045	-	342		hypothetical protein
HD03_00364	348042	348848	-	807		hypothetical protein	4Fe-4S single cluster domain	-	-	-	Fer4_12,Radical_SAM
HD03_00365	348845	349558	-	714	ppm1	hypothetical protein	Glycosyl transferase, family 2	-	K03820	GT2	DUF4254,Glyco_tranf_2_3,Glycos_transf_2
HD03_00366	349551	350345	-	795	ppm1	hypothetical protein	Glycosyl transferase, family 2	-	K03820	GT2	DUF4254,Glyco_tranf_2_3,Glycos_transf_2
HD03_00367	350373	350735	+	363		hypothetical protein	23S rRNA-intervening sequence protein	-	-	-	23S_rRNA_IVP
HD03_00368	350801	352174	-	1374		hypothetical protein	glycosyltransferase involved in LPS biosynthesis	-	-	-	Glyco_transf_25
HD03_00369	352149	352715	-	567		hypothetical protein
HD03_00370	353052	353351	+	300		hypothetical protein
HD03_00371	353592	353960	+	369		hypothetical protein
HD03_00372	354006	354452	+	447		hypothetical protein
HD03_00373	355444	356235	-	792		hypothetical protein	-	-	-	-	-
HD03_00374	356235	359369	-	3135		hypothetical protein	amidase activity	-	-	-	-
HD03_00375	359386	359685	-	300		hypothetical protein
HD03_00376	359690	359896	-	207		hypothetical protein
HD03_00377	359902	360417	-	516		hypothetical protein	-	-	-	-	-
HD03_00378	360478	360888	-	411		hypothetical protein
HD03_00379	360904	361461	-	558		hypothetical protein	-	-	-	-	-
HD03_00380	361458	361901	-	444		hypothetical protein
HD03_00381	361898	362278	-	381		hypothetical protein	-	-	-	-	-
HD03_00382	362275	362553	-	279		hypothetical protein
HD03_00383	362559	363587	-	1029		hypothetical protein
HD03_00384	363649	364080	-	432		hypothetical protein
HD03_00385	364293	364619	-	327		hypothetical protein	Uncharacterized conserved protein (DUF2190)	-	-	-	DUF2190
HD03_00386	364640	364972	-	333		hypothetical protein	Uncharacterized conserved protein (DUF2190)	-	-	-	DUF2190
HD03_00387	365036	367054	-	2019		hypothetical protein	Lytic transglycosylase with a strong preference for naked glycan strands that lack stem peptides	-	-	-	-
HD03_00388	367023	368519	-	1497		hypothetical protein	Phage portal protein, lambda family	-	-	-	Phage_portal_2
HD03_00389	368866	371133	-	2268		hypothetical protein	Phage terminase large subunit (GpA)	-	-	-	Terminase_GpA
HD03_00390	371123	371329	-	207		hypothetical protein
HD03_00391	371579	371686	+	108		hypothetical protein
HD03_00392	371731	372732	-	1002	xerD_3	Tyrosine recombinase XerD	Phage integrase, N-terminal SAM-like domain	-	-	-	Phage_int_SAM_1,Phage_integrase
HD03_00393	372729	373700	-	972	xerC_6	Tyrosine recombinase XerC	DNA integration	-	-	-	Phage_integrase
HD03_00394	373697	374920	-	1224	xerC_7	Tyrosine recombinase XerC	Belongs to the 'phage' integrase family	-	-	-	Phage_int_SAM_1,Phage_integrase
HD03_00395	375068	375922	+	855		hypothetical protein	Putative amidoligase enzyme	-	-	-	Amidoligase_2
HD03_00396	376210	376485	+	276		hypothetical protein	-	-	-	-	-
HD03_00397	376557	376766	+	210		hypothetical protein	-	-	-	-	-
HD03_00398	377016	377258	+	243		hypothetical protein
HD03_00399	377376	377861	+	486		hypothetical protein	COG1715 Restriction endonuclease	-	K07448	-	HARE-HTH,Mrr_cat
HD03_00400	377874	378104	+	231		hypothetical protein
HD03_00401	378368	378601	+	234		hypothetical protein
HD03_00402	378601	378846	+	246		hypothetical protein	PFAM AIG2 family protein	-	-	-	DUF4314,GGACT
HD03_00403	378850	379167	+	318		hypothetical protein	-	-	-	-	-
HD03_00404	379177	380487	-	1311		hypothetical protein	ParB-like nuclease domain	-	-	-	N6_N4_Mtase,ParBc
HD03_00405	380926	383097	-	2172		hypothetical protein	-	-	-	-	-
HD03_00406	383097	384758	-	1662		hypothetical protein	COGs COG1061 DNA or RNA helicase of superfamily II	-	K19789	-	Helicase_C,ResIII
HD03_00407	384755	385297	-	543	rusA	hypothetical protein	crossover junction endodeoxyribonuclease activity	3.1.22.4	K01160	-	RusA
HD03_00408	385392	385874	-	483		hypothetical protein	Protein of unknown function (DUF669)	-	-	-	DUF669
HD03_00409	385927	386685	-	759		hypothetical protein	AAA domain	-	-	-	AAA_24
HD03_00410	386724	386957	-	234		hypothetical protein
HD03_00411	387049	387708	-	660		hypothetical protein	Sigma-70 region 2	-	K03088	-	Sigma70_r2
HD03_00412	387903	388580	-	678		hypothetical protein	Ribosomal-protein-alanine acetyltransferase	2.3.1.128	K03789	-	Acetyltransf_1
HD03_00413	388635	389738	-	1104		hypothetical protein	AAA ATPase domain	-	-	-	-
HD03_00414	389758	391077	-	1320		hypothetical protein	-	-	-	-	-
HD03_00415	391083	391814	-	732		hypothetical protein	IrrE N-terminal-like domain	-	-	-	Peptidase_M78
HD03_00416	391820	392344	-	525		hypothetical protein	Helix-turn-helix XRE-family like proteins	-	-	-	HTH_3
HD03_00417	392542	392856	-	315		hypothetical protein	-	-	-	-	-
HD03_00418	392994	394229	-	1236		hypothetical protein	Meiotically up-regulated gene 113	-	-	-	MUG113,T5orf172
HD03_00419	394222	396279	-	2058		hypothetical protein	DEAD-like helicases superfamily	-	-	-	Helicase_C,ResIII
HD03_00420	396276	397289	-	1014		hypothetical protein	Virulence protein RhuM family	-	-	-	Virulence_RhuM
HD03_00421	397286	400060	-	2775		hypothetical protein	COG1002 Type II restriction enzyme, methylase subunits	-	-	-	N6_Mtase
HD03_00422	400189	400524	+	336		hypothetical protein	Helix-turn-helix domain	-	-	-	-
HD03_00423	400521	401435	+	915		hypothetical protein	-	-	-	-	-
HD03_00424	401442	401924	+	483		hypothetical protein	-	-	-	-	-
HD03_00425	401924	403951	+	2028		hypothetical protein	ATPase involved in DNA repair	-	-	-	AAA_23
HD03_00426	404051	404386	-	336		hypothetical protein	-	-	-	-	-
HD03_00427	404791	404865	-	75		tRNA-Met(cat)
HD03_00428	405006	406205	-	1200	aguA	Putative agmatine deiminase	Belongs to the agmatine deiminase family	3.5.3.12	K10536	-	PAD_porph
HD03_00429	406212	406505	-	294		hypothetical protein	-	-	-	-	-
HD03_00430	407091	407435	+	345	hpf	Ribosome hibernation promoting factor	modulation protein	-	K05808	-	Ribosomal_S30AE
HD03_00431	407571	408050	+	480	manP	PTS system mannose-specific EIIBCA component	PFAM phosphoenolpyruvate-dependent sugar phosphotransferase system EIIA 2	2.7.1.202	K02768,K02806	-	PTS_EIIA_2
HD03_00432	408050	408364	+	315		hypothetical protein	Phosphotransferase System	-	K11189	-	PTS-HPr
HD03_00433	409110	410858	+	1749	ptsI	Phosphoenolpyruvate-protein phosphotransferase	General (non sugar-specific) component of the phosphoenolpyruvate-dependent sugar phosphotransferase system (sugar PTS). This major carbohydrate active-transport system catalyzes the phosphorylation of incoming sugar substrates concomitantly with their translocation across the cell membrane. Enzyme I transfers the phosphoryl group from phosphoenolpyruvate (PEP) to the phosphoryl carrier protein (…	2.7.3.9	K08483	-	PEP-utilisers_N,PEP-utilizers,PEP-utilizers_C,PTS-HPr
HD03_00434	410858	411625	+	768		hypothetical protein	Uncharacterized protein conserved in bacteria (DUF2344)	-	-	-	DUF2344
HD03_00435	411732	413336	+	1605	rne	Ribonuclease E	TIGRFAM ribonuclease, Rne Rng family	3.1.26.12	K08300	-	RNase_E_G,S1
HD03_00436	413434	414825	-	1392	sthA	Soluble pyridine nucleotide transhydrogenase	Pyruvate 2-oxoglutarate dehydrogenase complex, dihydrolipoamide dehydrogenase	1.6.1.1	K00322	-	Pyr_redox_2,Pyr_redox_dim
HD03_00437	415128	416081	+	954	lnrL_1	Linearmycin resistance ATP-binding protein LnrL	ABC transporter	-	K01990	-	ABC_tran
HD03_00438	416091	417287	+	1197	lnrM	Linearmycin resistance permease protein LnrM	ABC-2 type transporter	-	K01992	-	ABC2_membrane_3
HD03_00439	417425	418174	+	750		hypothetical protein	Domain of Unknown Function (DUF1080)	-	-	-	DUF1080
HD03_00440	418205	419014	-	810	birA	Bifunctional ligase/repressor BirA	PFAM Biotin lipoate A B protein ligase	6.3.4.15	K03524	-	BPL_C,BPL_LplA_LipB
HD03_00441	419146	419397	-	252		hypothetical protein
HD03_00442	419819	420592	+	774		hypothetical protein	response regulator receiver	-	-	-	GerE,Response_reg
HD03_00443	420675	421289	-	615		hypothetical protein	Sigma-70 region 2	-	K03088	-	Sigma70_r2
HD03_00444	421759	422193	+	435	tolR_1	Tol-Pal system protein TolR	Biopolymer transport protein	-	K03559	-	ExbD
HD03_00445	422190	422666	+	477		hypothetical protein	biopolymer transport protein	-	K03559	-	ExbD
HD03_00446	422774	425173	+	2400		hypothetical protein
HD03_00447	425240	425812	+	573		hypothetical protein	DNA polymerase Ligase (LigD)	-	-	-	LigD_N
HD03_00448	425740	426552	-	813		hypothetical protein	-	-	-	-	-
HD03_00449	426657	429854	-	3198		hypothetical protein	PFAM Uncharacterised BCR, COG1649	-	-	-	Glyco_hydro_42M,PKD,SLH,WG_beta_rep
HD03_00450	430152	431744	+	1593		N-acetylglucosamine-6-O-sulfatase	COG3119 Arylsulfatase A and related enzymes	3.1.6.14	K01137	-	DUF4976,Sulfatase
HD03_00451	432353	433039	+	687	rpe	Ribulose-phosphate 3-epimerase	TIGRFAM Ribulose-phosphate 3-epimerase	5.1.3.1	K01783	-	Ribul_P_3_epim
HD03_00452	433036	433626	+	591	pspA	Phosphoserine phosphatase 1	phosphoglycerate mutase	3.1.3.3	K22305	-	His_Phos_1
HD03_00453	434040	435704	+	1665		hypothetical protein	Protein of unknown function (DUF1549)	-	-	-	PSCyt2,PSD1
HD03_00454	435762	437030	+	1269		hypothetical protein	Protein of unknown function (DUF1501)	-	-	-	DUF1501
HD03_00455	437159	437770	+	612		hypothetical protein	Sigma-70, region 4	-	K03088	-	Sigma70_r2,Sigma70_r4_2
HD03_00456	437774	439870	+	2097		hypothetical protein
HD03_00457	440034	440702	+	669		hypothetical protein	-	-	-	-	DUF4339
HD03_00458	440726	441568	-	843		hypothetical protein	Tellurite resistance protein TehB	-	-	-	Methyltransf_23,Methyltransf_25
HD03_00459	441725	442720	+	996	gapA	Glyceraldehyde-3-phosphate dehydrogenase A	Belongs to the glyceraldehyde-3-phosphate dehydrogenase family	1.2.1.12	K00134	-	Gp_dh_C,Gp_dh_N
HD03_00460	442710	442976	-	267		hypothetical protein
HD03_00461	443024	444367	+	1344		hypothetical protein
HD03_00462	444353	445663	-	1311	bamB_3	Outer membrane protein assembly factor BamB	beta-propeller repeat	-	-	-	PQQ_2
HD03_00463	445769	446833	-	1065		hypothetical protein	Alpha/beta hydrolase family	-	-	-	PGAP1
HD03_00464	447063	449477	+	2415	silP	Silver exporting P-type ATPase	heavy metal translocating P-type ATPase	3.6.3.54	K17686	-	E1-E2_ATPase,HMA,Hydrolase,YHS
HD03_00465	449474	450445	+	972		Deoxyhypusine synthase-like protein	COG1899 Deoxyhypusine synthase	2.5.1.46	K00809	-	DS
HD03_00466	450496	451047	+	552		hypothetical protein	Catalyzes the reversible adenylation of nicotinate mononucleotide (NaMN) to nicotinic acid adenine dinucleotide (NaAD)	-	-	-	CTP_transf_like
HD03_00467	450998	452449	-	1452	hemY_2	Protoporphyrinogen oxidase	Catalyzes the 6-electron oxidation of protoporphyrinogen-IX to form protoporphyrin-IX	1.3.3.15,1.3.3.4	K00231	-	Amino_oxidase
HD03_00468	452446	453756	-	1311		hypothetical protein	-	-	-	-	-
HD03_00469	454265	455563	+	1299	glgC_1	Glucose-1-phosphate adenylyltransferase	Belongs to the bacterial plant glucose-1-phosphate adenylyltransferase family	2.7.7.27	K00975	-	Hexapep,NTP_transferase
HD03_00470	455673	456779	+	1107	iolG_1	Inositol 2-dehydrogenase/D-chiro-inositol 3-dehydrogenase	Oxidoreductase family, NAD-binding Rossmann fold	-	-	-	GFO_IDH_MocA
HD03_00471	456975	460823	+	3849	pknD_2	Serine/threonine-protein kinase PknD	protein kinase activity	-	-	-	AAA_16,NB-ARC,Pentapeptide_4,Pkinase,SIR2_2,TPR_12,TPR_7
HD03_00472	461088	461513	-	426	rplK	50S ribosomal protein L11	Forms part of the ribosomal stalk which helps the ribosome interact with GTP-bound translation factors	-	K02867	-	Ribosomal_L11,Ribosomal_L11_N
HD03_00473	461655	462425	-	771	nusG	Transcription termination/antitermination protein NusG	Participates in transcription elongation, termination and antitermination	-	K02601	-	KOW,NusG
HD03_00474	462500	462943	-	444	secE	Protein translocase subunit SecE	Essential subunit of the Sec protein translocation channel SecYEG. Clamps together the 2 halves of SecY. May contact the channel plug during translocation	-	K03073	-	SecE
HD03_00475	463340	463414	-	75		tRNA-Trp(cca)
HD03_00476	463641	464837	-	1197	tuf	Elongation factor Tu	This protein promotes the GTP-dependent binding of aminoacyl-tRNA to the A-site of ribosomes during protein biosynthesis	-	K02358	-	GTP_EFTU,GTP_EFTU_D2,GTP_EFTU_D3
HD03_00477	465088	465160	-	73		tRNA-Thr(ggt)
HD03_00478	465300	465370	-	71		tRNA-Gly(tcc)
HD03_00479	465487	465569	-	83		tRNA-Tyr(gta)
HD03_00480	465749	465822	-	74		tRNA-Thr(tgt)
HD03_00481	465932	466855	-	924	rbn_1	Ribonuclease BN	of the beta-lactamase	-	-	-	Lactamase_B_2
HD03_00482	467014	467889	+	876	accD	Acetyl-coenzyme A carboxylase carboxyl transferase subunit beta	Component of the acetyl coenzyme A carboxylase (ACC) complex. Biotin carboxylase (BC) catalyzes the carboxylation of biotin on its carrier protein (BCCP) and then the CO(2) group is transferred by the transcarboxylase to acetyl-CoA to form malonyl- CoA	2.1.3.15,6.4.1.2	K01963	-	Carboxyl_trans
HD03_00483	467942	468823	+	882	pknB_1	Serine/threonine-protein kinase PknB	Serine threonine protein kinase	-	-	-	Pkinase
HD03_00484	468943	470019	+	1077		hypothetical protein	Transposase	-	-	-	-
HD03_00485	470716	471552	+	837		hypothetical protein	Transposase	-	-	-	-
HD03_00486	471530	471742	+	213		hypothetical protein
HD03_00487	471933	472103	-	171		hypothetical protein	-	-	-	-	-
HD03_00488	472193	473878	-	1686	btuD_1;ttg2A	Vitamin B12 import ATP-binding protein BtuD	ATPase activity	-	K02065,K02066	-	ABC_tran,MlaE
HD03_00489	474049	474798	+	750		hypothetical protein	Xylose isomerase domain protein TIM barrel	-	-	-	AP_endonuc_2
HD03_00490	474843	475655	+	813	nudL	putative Nudix hydrolase NudL	NUDIX domain	-	-	-	NUDIX
HD03_00491	475825	476157	+	333	trxA	Thioredoxin 1	Belongs to the thioredoxin family	-	K03671	-	Thioredoxin
HD03_00492	476306	477466	-	1161	wbpE	UDP-2-acetamido-2-deoxy-3-oxo-D-glucuronate aminotransferase	Belongs to the DegT DnrJ EryC1 family	-	-	-	DegT_DnrJ_EryC1
HD03_00493	478035	480119	+	2085	fusA_1	Elongation factor G	Catalyzes the GTP-dependent ribosomal translocation step during translation elongation. During this step, the ribosome changes from the pre-translocational (PRE) to the post- translocational (POST) state as the newly formed A-site-bound peptidyl-tRNA and P-site-bound deacylated tRNA move to the P and E sites, respectively. Catalyzes the coordinated movement of the two tRNA molecules, the mRNA and…	-	K02355	-	EFG_C,EFG_II,EFG_IV,GTP_EFTU,GTP_EFTU_D2
HD03_00494	480297	481148	-	852	cpdA_1	3',5'-cyclic adenosine monophosphate phosphodiesterase CpdA	Calcineurin-like phosphoesterase superfamily domain	-	-	-	Metallophos
HD03_00495	481194	482363	-	1170		Deoxyguanosinetriphosphate triphosphohydrolase-like protein	Belongs to the dGTPase family. Type 2 subfamily	3.1.5.1	K01129	-	HD,HD_assoc
HD03_00496	482723	485488	+	2766	uvrA_1	UvrABC system protein A	The UvrABC repair system catalyzes the recognition and processing of DNA lesions. UvrA is an ATPase and a DNA-binding protein. A damage recognition complex composed of 2 UvrA and 2 UvrB subunits scans DNA for abnormalities. When the presence of a lesion has been verified by UvrB, the UvrA molecules dissociate	-	K03701	-	ABC_tran
HD03_00497	485525	486391	-	867		hypothetical protein	Protein of unknown function (DUF1571)	-	-	-	DUF1571
HD03_00498	486539	488245	-	1707		hypothetical protein	-	-	-	-	-
HD03_00499	488556	489260	-	705		dITP/XTP pyrophosphatase	Pyrophosphatase that catalyzes the hydrolysis of nucleoside triphosphates to their monophosphate derivatives, with a high preference for the non-canonical purine nucleotides XTP (xanthosine triphosphate), dITP (deoxyinosine triphosphate) and ITP. Seems to function as a house-cleaning enzyme that removes non-canonical purine nucleotides from the nucleotide pool, thus preventing their incorporation…	3.6.1.66	K02428	-	Ham1p_like
HD03_00500	489363	490721	-	1359		hypothetical protein	-	-	-	-	-
HD03_00501	490856	494692	+	3837		hypothetical protein	Cytochrome c	-	-	-	Cytochrom_C,GSDH,HEAT_2
HD03_00502	494705	496531	-	1827		hypothetical protein	Bacterial protein of unknown function (DUF885)	-	-	-	DUF885
HD03_00503	496651	497229	-	579	yhhY	hypothetical protein	phosphinothricin N-acetyltransferase activity	2.1.2.9	K00604,K03825	-	Acetyltransf_1,Acetyltransf_4
HD03_00504	497400	498479	+	1080	ccr	Crotonyl-CoA carboxylase/reductase	PFAM Alcohol dehydrogenase GroES-like domain	-	-	-	ADH_N,ADH_zinc_N
HD03_00505	498680	501895	+	3216	lacZ_1	Beta-galactosidase	Beta galactosidase small chain	3.2.1.23	K01190	-	Bgal_small_N,DUF4981,Glyco_hydro_2,Glyco_hydro_2_C,Glyco_hydro_2_N
HD03_00506	501930	502811	-	882	yitT	hypothetical protein	Uncharacterised 5xTM membrane BCR, YitT family COG1284	-	-	-	DUF2179,YitT_membrane
HD03_00507	502910	503521	-	612		hypothetical protein	Protein of unknown function (DUF3124)	-	-	-	DUF3124
HD03_00508	503666	505918	-	2253		hypothetical protein	COG3119 Arylsulfatase A and related enzymes	-	K01138	-	Sulfatase
HD03_00509	506070	507473	-	1404	atsA_2	Arylsulfatase	COG3119 Arylsulfatase A	-	-	-	Sulfatase
HD03_00510	507522	510779	-	3258	lacZ_2	Beta-galactosidase	Beta galactosidase small chain	3.2.1.23	K01190	-	Bgal_small_N,DUF4981,Glyco_hydro_2,Glyco_hydro_2_C,Glyco_hydro_2_N
HD03_00511	510949	512964	-	2016	hypBA1_1	Non-reducing end beta-L-arabinofuranosidase	Beta-L-arabinofuranosidase, GH127	-	-	-	Glyco_hydro_127
HD03_00512	513660	514388	+	729	pdhR	Pyruvate dehydrogenase complex repressor	FCD	-	-	-	FCD,GntR
HD03_00513	514573	515838	+	1266		hypothetical protein	Mechanosensitive ion channel	-	-	-	BON,MS_channel
HD03_00514	515951	517297	-	1347	bdlA	Biofilm dispersion protein BdlA	Methyl-accepting chemotaxis-like domains (chemotaxis sensory transducer).	-	K03406	-	MCPsignal,PAS_3,PAS_4
HD03_00515	517432	517575	-	144		hypothetical protein
HD03_00516	517602	518750	+	1149	aes_1	Acetyl esterase	COG0657 Esterase lipase	-	-	-	Abhydrolase_3,EF-hand_5,Peptidase_S9
HD03_00517	518862	519839	+	978	rbsB_1	Ribose import binding protein RbsB	Periplasmic binding protein domain	-	K10439	-	Peripla_BP_4
HD03_00518	519839	521365	+	1527	rbsA	Ribose import ATP-binding protein RbsA	COG1129 ABC-type sugar transport system, ATPase component	3.6.3.17	K10441	-	ABC_tran
HD03_00519	521362	522321	+	960	rbsC_1	Ribose import permease protein RbsC	COG1172 Ribose xylose arabinose galactoside ABC-type transport	-	K10440	-	BPD_transp_2
HD03_00520	522400	524250	+	1851		hypothetical protein	Sulfatase	3.1.6.1	K01130	-	Sulfatase
HD03_00521	524298	524678	-	381		hypothetical protein	Transcriptional regulator	-	-	-	HxlR
HD03_00522	524999	525985	+	987		Zinc-type alcohol dehydrogenase-like protein	COG0604 NADPH quinone reductase and related Zn-dependent	1.6.5.5	K00344	-	ADH_N,ADH_zinc_N_2
HD03_00523	526179	527633	-	1455	yfeW_1	Putative D-alanyl-D-alanine carboxypeptidase	Beta-lactamase	-	-	-	Beta-lactamase
HD03_00524	527986	529062	+	1077	hemE_1	Uroporphyrinogen decarboxylase	Methyltransferase MtaA CmuA family	4.1.1.37	K01599	-	B12-binding,B12-binding_2,URO-D
HD03_00525	529049	529699	-	651	metH_1	Methionine synthase	B12 binding domain	-	-	-	B12-binding,B12-binding_2
HD03_00526	529818	530537	+	720		hypothetical protein	Vitamin B12 dependent methionine synthase, activation domain	-	-	-	Met_synt_B12
HD03_00527	530741	532393	+	1653	hemE_2	Uroporphyrinogen decarboxylase	Catalyzes the decarboxylation of four acetate groups of uroporphyrinogen-III to yield coproporphyrinogen-III	4.1.1.37	K01599	-	Thioredoxin_3,URO-D
HD03_00528	532390	533313	+	924	yjiA	P-loop guanosine triphosphatase YjiA	cobalamin synthesis protein	-	-	-	CobW_C,cobW
HD03_00529	533339	535951	-	2613		hypothetical protein	Right handed beta helix region	-	-	-	Beta_helix
HD03_00530	536256	536693	-	438		hypothetical protein
HD03_00531	536747	537757	+	1011		hypothetical protein	acetylesterase activity	-	-	-	Abhydrolase_3,COesterase,DUF1080,Lipase_GDSL_2,Peptidase_S9
HD03_00532	538075	538854	+	780		hypothetical protein	-	-	-	-	-
HD03_00533	538926	540239	-	1314		hypothetical protein	SLA1 homology domain 1, SHD1	-	-	-	SHD1
HD03_00534	540349	541332	-	984		hypothetical protein	membrane transporter protein	-	K07090	-	TauE
HD03_00535	541355	542143	-	789	hcaB_1	3-phenylpropionate-dihydrodiol/cinnamic acid-dihydrodiol dehydrogenase	NAD(P)H-binding	-	-	-	adh_short
HD03_00536	542209	542853	-	645		hypothetical protein	Domain of unknown function (DUF4437)	-	-	-	DUF4437
HD03_00537	542887	543075	-	189		hypothetical protein	Domain of unknown function (DUF4437)	-	-	-	DUF4437
HD03_00538	543285	543842	-	558		hypothetical protein	COG1595 DNA-directed RNA polymerase specialized sigma subunit sigma24 homolog	-	-	-	Sigma70_ECF
HD03_00539	543912	546125	-	2214	pknD_3	Serine/threonine-protein kinase PknD	COG0515 Serine threonine protein	2.7.11.1	K12132	-	Pkinase,TPR_10,TPR_11,TPR_12,TPR_8
HD03_00540	546347	547897	-	1551		hypothetical protein	COG3119 Arylsulfatase A	-	-	-	Sulfatase
HD03_00541	548381	549208	+	828		hypothetical protein	-	-	-	-	-
HD03_00542	549190	549303	-	114		hypothetical protein
HD03_00543	549340	550218	+	879	cgkA	Kappa-carrageenase	xyloglucan:xyloglucosyl transferase activity	3.2.1.83	K20846	GH16	Glyco_hydro_16
HD03_00544	550563	552074	+	1512		hypothetical protein	-	-	-	-	-
HD03_00545	552086	553408	-	1323	rsgI6	Anti-sigma-I factor RsgI6	hydrolase family 10	-	-	-	Glyco_hydro_10
HD03_00546	553563	554630	-	1068	manA	Mannan endo-1,4-beta-mannosidase	Belongs to the glycosyl hydrolase 26 family	3.2.1.78	K01218	GH26	-
HD03_00547	554708	556276	-	1569		N-acetylglucosamine-6-O-sulfatase	arylsulfatase a	-	-	-	DUF4976,Sulfatase
HD03_00548	556674	558089	+	1416		Sulfatase	COG3119 Arylsulfatase A	-	-	-	DUF4976,Sulfatase
HD03_00549	558132	559973	-	1842		hypothetical protein	Alkaline phosphatase	-	-	-	-
HD03_00550	559970	560881	-	912		hypothetical protein	-	-	-	-	-
HD03_00551	560878	561945	-	1068	ccpA	Cytochrome c551 peroxidase	cytochrome c peroxidase	1.11.1.5	K00428	-	CCP_MauG,Cytochrom_C
HD03_00552	562081	562335	-	255		hypothetical protein
HD03_00553	562430	563476	+	1047		hypothetical protein	-	-	-	-	-
HD03_00554	563480	563686	-	207		hypothetical protein	Regulatory protein, FmdB family	-	-	-	-
HD03_00555	563747	564178	-	432	perR	Peroxide-responsive repressor PerR	Belongs to the Fur family	-	K03711	-	FUR
HD03_00556	564671	565156	+	486		hypothetical protein	-	-	-	-	-
HD03_00557	565345	565821	+	477		hypothetical protein
HD03_00558	565818	567074	+	1257	yciC	Putative metal chaperone YciC	PFAM cobalamin synthesis protein	-	-	-	CobW_C,cobW
HD03_00559	567071	567736	+	666		hypothetical protein	MerC mercury resistance protein	-	-	-	MerC
HD03_00560	567733	568881	+	1149	trxB_1	Putative flavoprotein monooxygenase	ferredoxin-NADP+ reductase activity	1.18.1.2,1.19.1.1,1.8.1.9	K00384,K21567	-	Pyr_redox_2,Pyr_redox_3
HD03_00561	568875	569102	+	228		hypothetical protein	-	-	-	-	-
HD03_00562	569104	569706	+	603		hypothetical protein	-	-	-	-	-
HD03_00563	569752	570387	+	636		hypothetical protein	Cobalamin synthesis protein P47K	-	-	-	CobW_C,cobW
HD03_00564	570405	571484	+	1080	yeiR	Zinc-binding GTPase YeiR	Cobalamin synthesis protein cobW C-terminal domain	-	-	-	CobW_C,cobW
HD03_00565	571539	573605	-	2067	dapb3	Dipeptidyl aminopeptidase BIII	Peptidase S9 prolyl oligopeptidase active site domain protein	-	-	-	Peptidase_S9
HD03_00566	573987	575390	+	1404		hypothetical protein	Bacterial protein of unknown function (DUF839)	-	K07093	-	DUF839
HD03_00567	575637	576797	-	1161		hypothetical protein	Transposase IS200 like	-	-	-	-
HD03_00568	577195	577452	+	258		hypothetical protein	Bacterial protein of unknown function (DUF839)	-	K07093	-	DUF839
HD03_00569	578071	582504	+	4434		hypothetical protein	Glucose / Sorbosone dehydrogenase	-	K21430	-	CBM60,Calx-beta,DUF4347,GSDH,Lectin_legB
HD03_00570	583287	584039	+	753		hypothetical protein
HD03_00571	584281	584745	+	465		hypothetical protein	-	-	-	-	-
HD03_00572	584742	584933	+	192		hypothetical protein	Protein of unknown function (DUF2997)	-	-	-	DUF2997
HD03_00573	584994	586478	+	1485		hypothetical protein	COG0464 ATPases of the AAA class	-	-	-	AAA
HD03_00574	586528	586716	+	189		hypothetical protein
HD03_00575	586688	587113	+	426		hypothetical protein	-	-	-	-	-
HD03_00576	587230	588192	+	963		hypothetical protein	-	-	-	-	-
HD03_00577	588199	588498	+	300		hypothetical protein	-	-	-	-	-
HD03_00578	588488	588907	+	420		hypothetical protein	-	-	-	-	-
HD03_00579	589691	590146	-	456		hypothetical protein	-	-	-	-	-
HD03_00580	591080	591424	-	345		hypothetical protein	-	-	-	-	-
HD03_00581	591539	591901	-	363		hypothetical protein
HD03_00582	591996	593216	-	1221		hypothetical protein
HD03_00583	593271	593630	-	360		hypothetical protein
HD03_00584	593733	594194	-	462		hypothetical protein	-	-	-	-	-
HD03_00585	594447	594986	-	540		hypothetical protein	-	-	-	-	-
HD03_00586	595029	595448	-	420		hypothetical protein
HD03_00587	596118	596492	-	375		hypothetical protein	-	-	-	-	-
HD03_00588	596599	596889	-	291		hypothetical protein
HD03_00589	596978	597118	+	141		hypothetical protein
HD03_00590	597545	597712	-	168		hypothetical protein
HD03_00591	597709	597876	-	168		hypothetical protein
HD03_00592	598192	598473	-	282		hypothetical protein
HD03_00593	598666	599193	-	528		hypothetical protein
HD03_00594	599304	599684	-	381		hypothetical protein
HD03_00595	599709	599930	-	222		hypothetical protein	-	-	-	-	-
HD03_00596	599923	600402	-	480		hypothetical protein	Toxic component of a toxin-antitoxin (TA) module. An RNase	-	-	-	-
HD03_00597	600535	600993	-	459		hypothetical protein
HD03_00598	601119	601397	+	279		hypothetical protein
HD03_00599	601574	601855	-	282		hypothetical protein
HD03_00600	602053	602688	-	636		hypothetical protein	DinB superfamily	-	-	-	DinB_2
HD03_00601	602716	603906	+	1191		hypothetical protein	PFAM Transposase IS116 IS110 IS902 family	-	-	-	DEDD_Tnp_IS110,Transposase_20
HD03_00602	604447	605244	+	798	dpnA_1	Modification methylase DpnIIB	DNA methylase	-	-	-	N6_N4_Mtase
HD03_00603	605324	605614	+	291		hypothetical protein
HD03_00604	605626	605835	-	210		hypothetical protein	Putative addiction module component	-	-	-	Unstab_antitox
HD03_00605	605970	606707	-	738		hypothetical protein	-	-	-	-	-
HD03_00606	606816	607391	-	576		hypothetical protein	regulation of response to stimulus	-	-	-	LRR_1,LRR_4,LRR_6,LRR_8
HD03_00607	607952	608125	+	174		hypothetical protein
HD03_00608	608653	609066	-	414		hypothetical protein	Peptidase family M48	-	-	-	Ank_2,Ank_4,Ank_5,Peptidase_M48
HD03_00609	609201	609893	-	693		hypothetical protein
HD03_00610	609975	610337	-	363		hypothetical protein
HD03_00611	610461	610862	-	402		hypothetical protein
HD03_00612	611100	611447	-	348		hypothetical protein
HD03_00613	611460	611801	-	342		hypothetical protein	-	-	-	-	SmpA_OmlA
HD03_00614	611952	612347	-	396		hypothetical protein
HD03_00615	613542	614360	-	819		IS5 family transposase ISSfl7	COGs COG3293 Transposase and inactivated derivatives	-	-	-	DDE_Tnp_1_2,DUF4096
HD03_00616	614680	614928	+	249		hypothetical protein
HD03_00617	614945	615064	-	120		hypothetical protein
HD03_00618	615061	615384	-	324		hypothetical protein
HD03_00619	615480	615818	+	339		hypothetical protein
HD03_00620	615818	615922	+	105		hypothetical protein
HD03_00621	616033	616413	-	381		hypothetical protein	Barstar (barnase inhibitor)	-	-	-	Barstar
HD03_00622	617082	617333	+	252		hypothetical protein
HD03_00623	617330	617605	+	276		hypothetical protein
HD03_00624	617855	619195	+	1341	xerC_8	Tyrosine recombinase XerC	Belongs to the 'phage' integrase family	-	-	-	Phage_int_SAM_4,Phage_integrase
HD03_00625	619220	619753	-	534		hypothetical protein
HD03_00626	619898	620905	-	1008		hypothetical protein	-	-	-	-	-
HD03_00627	621538	622329	-	792		hypothetical protein
HD03_00628	622376	623200	-	825		hypothetical protein
HD03_00629	623318	624574	-	1257		hypothetical protein
HD03_00630	625170	625778	-	609		hypothetical protein
HD03_00631	626228	627373	-	1146		hypothetical protein
HD03_00632	627834	628232	-	399		hypothetical protein
HD03_00633	628644	628880	-	237		hypothetical protein
HD03_00634	629009	630199	-	1191	xerC_9	Tyrosine recombinase XerC	Belongs to the 'phage' integrase family	-	-	-	Phage_integrase
HD03_00635	630344	630418	-	75		tRNA-Pro(cgg)
HD03_00636	630631	634290	+	3660	mscK	Mechanosensitive channel MscK	COG3264 Small-conductance mechanosensitive channel	-	K05802	-	MS_channel,MscS_TM,MscS_porin
HD03_00637	634536	635759	+	1224	adk_1	Adenylate kinase	Adenylate kinase	2.7.4.3	K00939	-	ADK
HD03_00638	635883	636560	+	678	parE;gyrB	DNA topoisomerase 4 subunit B	A type II topoisomerase that negatively supercoils closed circular double-stranded (ds) DNA in an ATP-dependent manner to modulate DNA topology and maintain chromosomes in an underwound state. Negative supercoiling favors strand separation, and DNA replication, transcription, recombination and repair, all of which involve strand separation. Also able to catalyze the interconversion of other topol…	5.99.1.3	K02470	-	DNA_gyraseB,DNA_gyraseB_C,HATPase_c,Toprim
HD03_00639	636730	637764	+	1035		hypothetical protein
HD03_00640	637905	640082	+	2178	recG	ATP-dependent DNA helicase RecG	Critical role in recombination and DNA repair. Helps process Holliday junction intermediates to mature products by catalyzing branch migration. Has a DNA unwinding activity characteristic of a DNA helicase with a 3'- to 5'- polarity. Unwinds branched duplex DNA (Y-DNA)	3.6.4.12	K03655	-	DEAD,Helicase_C,RecG_wedge
HD03_00641	640221	642671	-	2451		hypothetical protein	von Willebrand factor, type A	-	-	-	GATase1_like
HD03_00642	642668	646609	-	3942		hypothetical protein	nuclear chromosome segregation	-	-	-	-
HD03_00643	646609	648711	-	2103		hypothetical protein	Aerotolerance regulator N-terminal	-	-	-	BatA,VWA_2
HD03_00644	648711	649697	-	987		hypothetical protein	conserved protein (some members contain a von Willebrand factor type A (vWA) domain)	-	-	-	DUF58
HD03_00645	649991	650914	-	924		hypothetical protein	-	-	-	-	-
HD03_00646	651028	651651	-	624	ppiB	Peptidyl-prolyl cis-trans isomerase cyp18	PPIases accelerate the folding of proteins. It catalyzes the cis-trans isomerization of proline imidic peptide bonds in oligopeptides	5.2.1.8	K03768	-	Pro_isomerase
HD03_00647	651819	652619	-	801	fhcC	Formyltransferase/hydrolase complex Fhc subunit C	formylmethanofuran dehydrogenase subunit C	1.2.7.12	K00202	-	GXGXG
HD03_00648	652616	653578	-	963	fhcD_1;ffsA	Formyltransferase/hydrolase complex subunit D	Catalyzes the transfer of a formyl group from 5-formyl tetrahydromethanopterin (5-formyl-H(4)MPT) to methanofuran (MFR) so as to produce formylmethanofuran (formyl-MFR) and tetrahydromethanopterin (H(4)MPT)	2.3.1.101	K00672	-	FTR,FTR_C
HD03_00649	653623	655311	-	1689	fhcA	Formyltransferase/hydrolase complex Fhc subunit A	Formylmethanofuran dehydrogenase subunit A	1.2.7.12	K00200	-	Amidohydro_3
HD03_00650	655358	659299	-	3942		hypothetical protein	of the RND superfamily	-	-	-	MMPL
HD03_00651	659677	660957	+	1281	tal	Transaldolase	Transaldolase is important for the balance of metabolites in the pentose-phosphate pathway	2.2.1.2	K00616	-	TAL_FSA
HD03_00652	661111	662310	-	1200	uvrC_1	UvrABC system protein C	GIY-YIG type nucleases (URI domain)	-	K03703	-	GIY-YIG,UVR
HD03_00653	662426	663427	-	1002	iolG_2	Inositol 2-dehydrogenase/D-chiro-inositol 3-dehydrogenase	dehydrogenases and related proteins	-	-	-	GFO_IDH_MocA
HD03_00654	663727	665046	+	1320		hypothetical protein	Secretion system protein	-	K02283	-	T2SSE
HD03_00655	665116	666084	+	969		hypothetical protein	type II secretion system protein	-	K12510	-	T2SSF
HD03_00656	666180	667160	+	981		hypothetical protein	Secretion system protein	-	K12511	-	T2SSF
HD03_00657	667181	668317	-	1137		hypothetical protein	Domain of unknown function (DUF3524)	-	-	-	DUF3524,Glycos_transf_1
HD03_00658	668347	669528	+	1182		D-threonine aldolase	Putative serine dehydratase domain	-	-	-	Ala_racemase_N,D-ser_dehydrat
HD03_00659	669494	670822	-	1329	fadJ	Fatty acid oxidation complex subunit alpha	3-hydroxyacyl-CoA dehydrogenase	1.1.1.35,4.2.1.17,5.1.2.3,5.3.3.8	K01782,K01825	-	3HCDH,3HCDH_N,ECH_1
HD03_00660	670819	671814	-	996		hypothetical protein	-	-	-	-	-
HD03_00661	672052	673977	+	1926		hypothetical protein	-	-	-	-	-
HD03_00662	673970	674719	+	750	yggS	Pyridoxal phosphate homeostasis protein	Pyridoxal 5'-phosphate (PLP)-binding protein, which is involved in PLP homeostasis	-	K06997	-	Ala_racemase_N
HD03_00663	674759	675433	-	675		hypothetical protein	Alpha/beta hydrolase family	-	-	-	DUF676
HD03_00664	675430	678693	-	3264		hypothetical protein	-	-	-	-	-
HD03_00665	678781	679317	-	537	kdsC	3-deoxy-D-manno-octulosonate 8-phosphate phosphatase KdsC	TIGRFAM 3-deoxy-D-manno-octulosonate 8-phosphate phosphatase, YrbI family	3.1.3.45	K03270	-	Hydrolase_3
HD03_00666	679310	680467	-	1158	kpsF	Arabinose 5-phosphate isomerase KpsF	Belongs to the SIS family. GutQ KpsF subfamily	5.3.1.13	K06041	-	CBS,SIS
HD03_00667	680688	681029	+	342	hisE	Phosphoribosyl-ATP pyrophosphatase	phosphoribosyl-ATP pyrophosphohydrolase	3.6.1.31	K01523	-	PRA-PH
HD03_00668	681129	681998	+	870	hisG	ATP phosphoribosyltransferase	ATP phosphoribosyltransferase	2.4.2.17	K00765	-	HisG,HisG_C
HD03_00669	682051	682854	-	804	gloB_1	Hydroxyacylglutathione hydrolase	COG0491 Zn-dependent	-	-	-	Lactamase_B
HD03_00670	682980	683975	-	996		hypothetical protein	PFAM NAD dependent epimerase dehydratase family	-	-	-	Epimerase
HD03_00671	684409	685542	+	1134		hypothetical protein	typically periplasmic contain C-terminal PDZ domain	3.4.21.107	K04771	-	PDZ_2,Trypsin_2
HD03_00672	685663	686730	+	1068		hypothetical protein	COG0265 Trypsin-like serine proteases, typically periplasmic	3.4.21.107	K04771	-	PDZ_2,Trypsin_2
HD03_00673	686778	687791	-	1014	pdxA2	D-threonate 4-phosphate dehydrogenase	Belongs to the PdxA family	1.1.1.408,1.1.1.409	K22024	-	PdxA
HD03_00674	687996	689666	+	1671		hypothetical protein	Peptidase family C25	-	-	-	Peptidase_C25
HD03_00675	689943	691073	+	1131		hypothetical protein	PFAM Prenyltransferase squalene oxidase	4.2.1.129,5.4.99.17	K06045	-	Prenyltrans,SQHop_cyclase_C
HD03_00676	691073	691579	+	507		hypothetical protein
HD03_00677	691810	693624	+	1815	glaB	Alpha-1,3-galactosidase B	COG3119 Arylsulfatase A and related enzymes	-	-	-	Beta_helix,DUF4976,Glyco_hydro_28,Pectate_lyase_3,Sulfatase
HD03_00678	693725	695266	+	1542		Ulvan-active sulfatase	COG3119 Arylsulfatase A	-	-	-	Sulfatase
HD03_00679	695400	696011	+	612		hypothetical protein	Sigma-70 region 2	-	K03088	-	Sigma70_r2
HD03_00680	696004	697761	+	1758		hypothetical protein	FecR protein	-	-	-	FecR,Laminin_G_3
HD03_00681	697820	699277	+	1458	atsA_3	Arylsulfatase	COG3119 Arylsulfatase A	-	-	-	Sulfatase
HD03_00682	699355	700980	+	1626		hypothetical protein	Type I phosphodiesterase / nucleotide pyrophosphatase	3.1.6.13	K01136	-	Sulfatase
HD03_00683	701043	703790	+	2748		hypothetical protein	Cytochrome c	-	-	-	PSCyt1,PSCyt2,PSD1
HD03_00684	703887	705383	+	1497		hypothetical protein	Protein of unknown function (DUF1501)	-	-	-	DUF1501
HD03_00685	705494	706432	+	939		hypothetical protein	Xylose isomerase-like TIM barrel	-	-	-	AP_endonuc_2
HD03_00686	706446	707936	-	1491		hypothetical protein	-	-	-	-	Collagen_bind_2
HD03_00687	708062	708946	+	885		hypothetical protein	OmpA family	-	-	-	OmpA
HD03_00688	709052	710035	+	984		hypothetical protein	Tyrosine phosphatase family	-	-	-	Cytochrom_C_2,DUF442
HD03_00689	710202	712730	+	2529		Beta-galactosidase BoGH2A	Belongs to the glycosyl hydrolase 2 family	-	-	-	DUF4982,Glyco_hydro_2,Glyco_hydro_2_C,Glyco_hydro_2_N
HD03_00690	712592	712891	-	300		hypothetical protein
HD03_00691	712909	713769	+	861		Beta-porphyranase B	Hydrolase Family 16	-	-	-	CBM_4_9,Glyco_hydro_16
HD03_00692	713864	715345	+	1482		hypothetical protein	Alpha-L-fucosidase	3.2.1.51	K01206	GH29	Alpha_L_fucos,Fucosidase_C
HD03_00693	715387	716271	-	885	cynR_1	HTH-type transcriptional regulator CynR	Hydrogen peroxide-inducible genes activator	-	K04761,K11921	-	HTH_1,LysR_substrate
HD03_00694	716369	716668	+	300	yggU	hypothetical protein	DUF167	-	K09131	-	DUF167
HD03_00695	716813	718087	+	1275	proA	Gamma-glutamyl phosphate reductase	Catalyzes the NADPH-dependent reduction of L-glutamate 5-phosphate into L-glutamate 5-semialdehyde and phosphate. The product spontaneously undergoes cyclization to form 1-pyrroline-5- carboxylate	1.2.1.41	K00147	-	Aldedh
HD03_00696	718324	719433	+	1110	fliM	hypothetical protein	flagellar motor switch protein	-	K02416	-	FliM,FliMN_C
HD03_00697	719496	722030	-	2535	lacZ_3	Beta-galactosidase	Glycosyl hydrolases family 2	3.2.1.23	K01190	-	Glyco_hydro_2,Glyco_hydro_2_C,Glyco_hydro_2_N,Glyco_hydro_43
HD03_00698	722136	724925	+	2790		hypothetical protein	Histidine kinase-, DNA gyrase B-, and HSP90-like ATPase	-	-	-	GAF,HATPase_c,HisKA,PAS,PAS_3,PAS_4,PAS_9,Response_reg
HD03_00699	724930	725577	+	648	nreC	Oxygen regulatory protein NreC	COG2197 Response regulator containing a CheY-like receiver domain and an HTH DNA-binding domain	-	-	-	GerE,Response_reg
HD03_00700	725747	727276	+	1530	clsA_1	Major cardiolipin synthase ClsA	Belongs to the phospholipase D family. Cardiolipin synthase subfamily	-	K06131	-	PLDc_2,PLDc_N
HD03_00701	727328	727663	-	336		hypothetical protein	Cupin 2, conserved barrel domain protein	-	-	-	Cupin_2
HD03_00702	727751	728575	-	825		hypothetical protein	YwiC-like protein	-	-	-	YwiC
HD03_00703	728572	729801	-	1230	hmp_1	Flavohemoprotein	Part of the MsrPQ system that repairs oxidized cell envelope proteins containing methionine sulfoxide residues (Met- O), using respiratory chain electrons. Thus protects these proteins from oxidative-stress damage caused by reactive species of oxygen and chlorine. MsrPQ is essential for the maintenance of envelope integrity under bleach stress, rescuing a wide series of structurally unrelated cel…	1.14.12.17	K05916	-	FAD_binding_6,Globin,NAD_binding_1
HD03_00704	730020	730229	+	210		hypothetical protein	Protein of unknown function (DUF3565)	-	-	-	DUF3565
HD03_00705	730263	731396	-	1134		hypothetical protein	DsrE/DsrF-like family	-	K09004	-	DrsE
HD03_00706	731484	732038	-	555	ygaP_1	Inner membrane protein YgaP	SMART Rhodanese domain protein	-	-	-	DUF2892,Rhodanese
HD03_00707	732245	735397	-	3153	bepE_1	Efflux pump membrane transporter BepE	Belongs to the resistance-nodulation-cell division (RND) (TC 2.A.6) family	-	K03296	-	ACR_tran
HD03_00708	735430	736791	-	1362	acrA	Multidrug efflux pump subunit AcrA	Belongs to the membrane fusion protein (MFP) (TC 8.A.1) family	-	-	-	HlyD_D23
HD03_00709	737320	738060	+	741	menH_2	2-succinyl-6-hydroxy-2,4-cyclohexadiene-1-carboxylate synthase	thiolester hydrolase activity	-	-	-	Abhydrolase_6
HD03_00710	738035	738850	+	816	bioC	Malonyl-[acyl-carrier protein] O-methyltransferase	Nodulation protein S (NodS)	-	-	-	Methyltransf_25
HD03_00711	738880	740574	-	1695		hypothetical protein	Alpha/beta-hydrolase family	-	-	-	Abhydrolase_9,Abhydrolase_9_N
HD03_00712	740674	741057	-	384		hypothetical protein	COG0023 Translation initiation factor 1 (eIF-1 SUI1) and related	-	K03113	-	SUI1
HD03_00713	741264	744485	+	3222	lacZ_4	Beta-galactosidase	Beta galactosidase small chain	3.2.1.23	K01190	-	Bgal_small_N,DUF4981,Glyco_hydro_2,Glyco_hydro_2_C,Glyco_hydro_2_N
HD03_00714	744482	745924	-	1443		hypothetical protein	-	-	-	-	-
HD03_00715	746203	747819	+	1617	atsA_4	Arylsulfatase	COG3119 Arylsulfatase A	3.1.6.1	K01130	-	Sulfatase
HD03_00716	747918	749012	-	1095		Ferredoxin--NADP reductase	Pyridine nucleotide-disulphide oxidoreductase	1.8.1.9	K00384	-	Pyr_redox_3
HD03_00717	749687	751972	+	2286	deaD_1	ATP-dependent RNA helicase DeaD	DEAD-box RNA helicase involved in various cellular processes at low temperature, including ribosome biogenesis, mRNA degradation and translation initiation	3.6.4.13	K05592	-	DEAD,DbpA,Helicase_C
HD03_00718	751978	753771	-	1794	lnt_1	Apolipoprotein N-acyltransferase	Transfers the fatty acyl group on membrane lipoproteins	-	K03820	GT2	CN_hydrolase
HD03_00719	753961	756015	+	2055	pknD_4	Serine/threonine-protein kinase PknD	Serine threonine protein	2.7.11.1	K08884,K12132	-	FGE-sulfatase,LRR_6,Pkinase
HD03_00720	756038	756547	-	510		hypothetical protein	Cysteine-rich motif following a subset of SET domains	-	K07117	-	SET
HD03_00721	756734	757615	-	882	thiG	Thiazole synthase	Catalyzes the rearrangement of 1-deoxy-D-xylulose 5- phosphate (DXP) to produce the thiazole phosphate moiety of thiamine. Sulfur is provided by the thiocarboxylate moiety of the carrier protein ThiS. In vitro, sulfur can be provided by H(2)S	2.8.1.10	K03149	-	ThiG,ThiS
HD03_00722	757615	757818	-	204		hypothetical protein	Thiamine biosynthesis	-	K03154	-	ThiS
HD03_00723	757987	758991	-	1005	iolE_1	Inosose dehydratase	PFAM AP endonuclease family 2 C terminus	-	-	-	AP_endonuc_2,AP_endonuc_2_N
HD03_00724	759294	759965	-	672		hypothetical protein
HD03_00725	760224	761441	+	1218		hypothetical protein	PFAM Prenyltransferase squalene oxidase	4.2.1.129,5.4.99.17	K06045	-	Prenyltrans,SQHop_cyclase_C
HD03_00726	761555	762430	+	876		hypothetical protein	signal peptidase-like protein	-	-	-	PSP1
HD03_00727	762533	762943	+	411		hypothetical protein	-	-	-	-	-
HD03_00728	762882	763760	+	879	COQ5_2	2-methoxy-6-polyprenyl-1,4-benzoquinol methylase, mitochondrial	Methyltransferase domain	-	-	-	Methyltransf_31
HD03_00729	763752	765311	-	1560		hypothetical protein	COG0454 Histone acetyltransferase HPA2 and related	-	-	-	Acetyltransf_1,CN_hydrolase
HD03_00730	765346	766110	-	765		hypothetical protein	N-formylglutamate amidohydrolase	-	-	-	FGase
HD03_00731	766107	767339	-	1233	gshA	Glutamate--cysteine ligase	Glutamate-cysteine ligase family 2(GCS2)	-	-	-	GCS2
HD03_00732	767444	768916	-	1473		hypothetical protein	RimK-like ATPgrasp N-terminal domain	-	-	-	RLAN,RimK
HD03_00733	768913	769692	-	780		hypothetical protein	-	-	-	-	-
HD03_00734	769982	770815	+	834	prkC_1	Serine/threonine-protein kinase PrkC	Protein tyrosine kinase	2.7.11.1	K12132	-	Pkinase
HD03_00735	770879	771811	-	933	yrbG	Inner membrane protein YrbG	COG0530 Ca2 Na antiporter	-	K07301	-	Na_Ca_ex
HD03_00736	771945	772523	-	579		hypothetical protein	-	-	-	-	-
HD03_00737	772798	774129	+	1332	murE	hypothetical protein	UDP-N-acetylmuramoylalanyl-D-glutamate-2,6-diaminopimelate ligase activity	6.3.2.13	K01928,K01932	-	Mur_ligase,Mur_ligase_C,Mur_ligase_M
HD03_00738	774297	774755	+	459	capC	Capsule biosynthesis protein CapC	Capsule biosynthesis CapC	-	K22116	-	Caps_synth_CapC
HD03_00739	774862	776007	+	1146	pgsW	hypothetical protein	-	-	-	-	-
HD03_00740	776022	777062	-	1041		hypothetical protein	Peptidase, m42	-	-	-	Peptidase_M42
HD03_00741	777262	777618	-	357		hypothetical protein
HD03_00742	777793	779493	+	1701	sasA_2	Adaptive-response sensory-kinase SasA	Histidine kinase	-	-	-	HATPase_c,HisKA,Response_reg
HD03_00743	779654	781081	+	1428	ntrC	DNA-binding transcriptional regulator NtrC	Response regulator with CheY-like receiver, AAA-type ATPase, and DNA-binding domains	-	-	-	HTH_8,Response_reg,Sigma54_activat
HD03_00744	781185	782630	+	1446	yegT	Putative nucleoside transporter YegT	Nucleoside H+ symporter	-	-	-	Nuc_H_symport
HD03_00745	782656	783735	-	1080		hypothetical protein	COG1398 Fatty-acid desaturase	1.14.19.1	K00507	-	FA_desaturase
HD03_00746	783829	784032	-	204		hypothetical protein	-	-	-	-	-
HD03_00747	784093	785580	+	1488		hypothetical protein	PFAM Uncharacterised protein family (UPF0104)	-	K07027	-	LPG_synthase_TM
HD03_00748	785631	789452	-	3822		hypothetical protein	AAA domain	-	-	-	AAA_27
HD03_00749	789449	790708	-	1260		hypothetical protein	3'-5' exonuclease activity	-	-	-	Metallophos
HD03_00750	791234	791665	+	432		hypothetical protein	-	-	-	-	-
HD03_00751	791719	792540	+	822	soj_1	Sporulation initiation inhibitor protein Soj	involved in chromosome partitioning	-	K03496	-	AAA_31
HD03_00752	792634	793308	-	675		Putative 3-methyladenine DNA glycosylase	Methylpurine-DNA glycosylase (MPG)	3.2.2.21	K03652	-	Pur_DNA_glyco
HD03_00753	793333	794586	+	1254	dadD	5'-deoxyadenosine deaminase	COG0402 Cytosine deaminase and related metal-dependent	3.5.4.40	K20810	-	Amidohydro_1
HD03_00754	794571	795377	-	807	baiA_1	3-alpha-hydroxycholanate dehydrogenase (NADP(+))	Short-chain dehydrogenase reductase SDR	1.5.1.33	K03793	-	adh_short_C2
HD03_00755	795374	796231	-	858		hypothetical protein	GDSL-like Lipase/Acylhydrolase family	-	-	-	Lipase_GDSL_2
HD03_00756	796259	796405	+	147		hypothetical protein
HD03_00757	796372	797292	-	921	nei1	Endonuclease 8 1	dna glycosylase	4.2.99.18	K05522	-	Fapy_DNA_glyco,H2TH
HD03_00758	797345	798526	-	1182		hypothetical protein	general secretion pathway protein	-	K02456	-	N_methyl,SBP_bac_10
HD03_00759	798751	798921	-	171		hypothetical protein
HD03_00760	799179	799781	-	603		hypothetical protein	DinB family	-	-	-	DinB_2
HD03_00761	799933	800724	-	792		hypothetical protein	phospholipase Carboxylesterase	-	K06999	-	Abhydrolase_2
HD03_00762	800775	802850	-	2076	norR_1	Anaerobic nitric oxide reductase transcription regulator NorR	GAF domain	-	-	-	GAF,HTH_8,Sigma54_activat
HD03_00763	803095	803937	+	843	fabI_1	Enoyl-[acyl-carrier-protein] reductase [NADH] FabI	Enoyl- acyl-carrier-protein reductase NADH	1.3.1.10,1.3.1.9	K00208	-	adh_short_C2
HD03_00764	804041	804634	+	594	resA_2	Thiol-disulfide oxidoreductase ResA	Redoxin	-	-	-	AhpC-TSA,Redoxin
HD03_00765	804763	805752	+	990		hypothetical protein	beta-subunit of geranylgeranyltransferase or farnesyltransferase	2.5.1.60	K05956	-	Prenyltrans
HD03_00766	805742	806446	+	705	lolD_1	Lipoprotein-releasing system ATP-binding protein LolD	Part of the ABC transporter complex LolCDE involved in the translocation of mature outer membrane-directed lipoproteins, from the inner membrane to the periplasmic chaperone, LolA. Responsible for the formation of the LolA-lipoprotein complex in an ATP-dependent manner	-	K02003,K09810	-	ABC_tran
HD03_00767	806628	809414	+	2787		hypothetical protein	regulation of response to stimulus	-	K13730	-	LRR_6,NEL
HD03_00768	809414	809674	+	261		hypothetical protein	S4 domain	-	K14761	-	S4_2
HD03_00769	809855	810505	+	651		hypothetical protein	Protein conserved in bacteria	-	-	-	-
HD03_00770	810874	812211	+	1338	ycf3	Photosystem I assembly protein Ycf3	Tetratricopeptide repeat	-	-	-	TPR_16,TPR_2,TPR_8
HD03_00771	812242	814020	-	1779		hypothetical protein
HD03_00772	814386	816062	+	1677		hypothetical protein	-	-	-	-	-
HD03_00773	816641	821710	+	5070		hypothetical protein	self proteolysis	-	-	-	B_lectin,Big_5,CHU_C,Cadherin,DUF4114,Dockerin_1,HemolysinCabind,PPC,Peptidase_M8,Peptidase_S8,SLH,SprB
HD03_00774	821750	823528	-	1779		hypothetical protein	Domain of unknown function (DUF4129)	-	-	-	DUF4129
HD03_00775	823762	823986	-	225		hypothetical protein
HD03_00776	824269	825147	-	879		hypothetical protein	-	-	-	-	-
HD03_00777	825187	826515	+	1329		hypothetical protein	Specifically methylates the adenine in position 37 of tRNA(1)(Val) (anticodon cmo5UAC)	2.1.1.72	K00571	-	Methyltransf_23,Methyltransf_25,Methyltransf_32
HD03_00778	826692	829448	+	2757		hypothetical protein	Conserved repeat domain	-	-	-	DUF11
HD03_00779	829491	830144	-	654		hypothetical protein	Enoyl-(Acyl carrier protein) reductase	-	-	-	adh_short_C2
HD03_00780	830144	830398	-	255		hypothetical protein
HD03_00781	830917	831240	+	324		hypothetical protein	-	-	-	-	-
HD03_00782	831417	832745	+	1329		hypothetical protein	-	-	-	-	-
HD03_00783	832974	834287	+	1314	fabF_1	3-oxoacyl-[acyl-carrier-protein] synthase 2	Belongs to the beta-ketoacyl-ACP synthases family	2.3.1.179	K09458	-	Ketoacyl-synt_C,ketoacyl-synt
HD03_00784	834579	836294	+	1716		hypothetical protein	COG2208 Serine phosphatase RsbU regulator of sigma subunit	3.1.3.3	K07315	-	GAF_2,SpoIIE
HD03_00785	836397	837266	-	870		hypothetical protein
HD03_00786	837509	839455	-	1947	pcrA	ATP-dependent DNA helicase PcrA	COG0210 Superfamily I DNA and RNA	3.6.4.12	K03657	-	UvrD-helicase,UvrD_C
HD03_00787	839639	840265	-	627		hypothetical protein	-	-	-	-	-
HD03_00788	840441	841304	+	864	ispD	2-C-methyl-D-erythritol 4-phosphate cytidylyltransferase	Catalyzes the formation of 4-diphosphocytidyl-2-C- methyl-D-erythritol from CTP and 2-C-methyl-D-erythritol 4- phosphate (MEP)	2.7.7.60	K00991	-	IspD
HD03_00789	841389	842666	+	1278	tyrS	Tyrosine--tRNA ligase	Catalyzes the attachment of tyrosine to tRNA(Tyr) in a two-step reaction tyrosine is first activated by ATP to form Tyr- AMP and then transferred to the acceptor end of tRNA(Tyr)	6.1.1.1	K01866	-	S4,tRNA-synt_1b
HD03_00790	842676	843884	-	1209		hypothetical protein	-	-	-	-	-
HD03_00791	844059	845375	+	1317	guaD	Guanine deaminase	Amidohydrolase family	3.5.4.3	K01487	-	Amidohydro_1
HD03_00792	845592	848180	+	2589	yidC	Membrane protein insertase YidC	Required for the insertion and or proper folding and or complex formation of integral membrane proteins into the membrane. Involved in integration of membrane proteins that insert both dependently and independently of the Sec translocase complex, as well as at least some lipoproteins. Aids folding of multispanning membrane proteins	-	K03217	-	60KD_IMP,PDZ_2,YidC_periplas
HD03_00793	848209	849390	-	1182	mro_1	Aldose 1-epimerase	Converts alpha-aldose to the beta-anomer	5.1.3.3	K01785	-	Aldose_epim
HD03_00794	849681	852842	+	3162		hypothetical protein	Planctomycete cytochrome C	-	-	-	F5_F8_type_C,PSCyt1,PSCyt2,PSD1
HD03_00795	852852	854297	+	1446		hypothetical protein	Protein of unknown function (DUF1501)	-	-	-	DUF1501
HD03_00796	854196	854477	-	282		hypothetical protein
HD03_00797	854572	856386	+	1815	lapB_1	Lipopolysaccharide assembly protein B	COG0457 FOG TPR repeat	-	-	-	TPR_1,TPR_10,TPR_16,TPR_2,TPR_8
HD03_00798	856619	857752	+	1134	carA	Carbamoyl-phosphate synthase small chain	Belongs to the CarA family	6.3.5.5	K01956	-	CPSase_sm_chain,GATase
HD03_00799	857823	858521	+	699	mqnB	Futalosine hydrolase	adenosylhomocysteine nucleosidase activity	2.4.2.1,3.2.2.26,3.2.2.9	K01243,K03784,K11783	-	PNP_UDP_1
HD03_00800	858637	859512	+	876	mqnD	1,4-dihydroxy-6-naphtoate synthase	Catalyzes the conversion of cyclic dehypoxanthine futalosine (cyclic DHFL) into 1,4-dihydroxy-6-naphthoate, a step in the biosynthesis of menaquinone (MK, vitamin K2)	-	K11785	-	VitK2_biosynth
HD03_00801	859599	863171	+	3573		hypothetical protein	FtsX-like permease family	-	-	-	FtsX,MacB_PCD
HD03_00802	863176	863919	+	744	lipM_1	Octanoyltransferase LipM	PFAM Biotin lipoate A B protein ligase	6.3.1.20	K03800	-	BPL_LplA_LipB
HD03_00803	864049	865449	+	1401		putative uridylyltransferase	UDP-glucose pyrophosphorylase	2.7.7.23,2.7.7.83	K00972	-	UDPGP
HD03_00804	865861	867720	+	1860		hypothetical protein	COG0845 Membrane-fusion protein	-	-	-	HlyD_3,HlyD_D23
HD03_00805	867717	868550	+	834	btuD_2	Vitamin B12 import ATP-binding protein BtuD	ABC-type antimicrobial peptide transport system, ATPase component	-	K02003	-	ABC_tran
HD03_00806	868575	869906	+	1332	macB_1	Macrolide export ATP-binding/permease protein MacB	ABC-type antimicrobial peptide transport system, permease component	-	K02004	-	FtsX,MacB_PCD
HD03_00807	870155	872392	+	2238	thrS	Threonine--tRNA ligase	Catalyzes the attachment of threonine to tRNA(Thr) in a two-step reaction L-threonine is first activated by ATP to form Thr-AMP and then transferred to the acceptor end of tRNA(Thr)	6.1.1.3	K01868	-	HGTP_anticodon,TGS,tRNA-synt_2b,tRNA_SAD
HD03_00808	872632	874074	-	1443		hypothetical protein	typically periplasmic contain C-terminal PDZ domain	3.4.21.107	K04771	-	PDZ_2,Trypsin_2
HD03_00809	874520	875371	-	852	glpQ	Glycerophosphodiester phosphodiesterase	glycerophosphoryl diester phosphodiesterase	3.1.4.46	K01126	-	GDPD
HD03_00810	875368	876303	-	936		hypothetical protein	-	-	-	-	-
HD03_00811	876534	877955	+	1422	leuC	3-isopropylmalate dehydratase large subunit	Catalyzes the isomerization between 2-isopropylmalate and 3-isopropylmalate, via the formation of 2-isopropylmaleate	4.2.1.33,4.2.1.35	K01703	-	Aconitase
HD03_00812	878081	878674	+	594	leuD1	3-isopropylmalate dehydratase small subunit 1	Catalyzes the isomerization between 2-isopropylmalate and 3-isopropylmalate, via the formation of 2-isopropylmaleate	4.2.1.33,4.2.1.35	K01704	-	Aconitase_C
HD03_00813	878682	880070	+	1389		hypothetical protein	BNR repeat-containing family member	-	-	-	BNR_4
HD03_00814	880116	881114	-	999	ydjH	putative sugar kinase YdjH	pfkB family carbohydrate kinase	-	-	-	PfkB
HD03_00815	881411	881737	+	327		hypothetical protein
HD03_00816	881847	882383	+	537		hypothetical protein
HD03_00817	882380	882823	+	444		hypothetical protein
HD03_00818	882820	883356	+	537		hypothetical protein
HD03_00819	883367	883747	+	381		hypothetical protein
HD03_00820	883940	885397	+	1458		Ulvan-active sulfatase	arylsulfatase A	-	-	-	DUF4976,Sulfatase
HD03_00821	885434	887335	-	1902		4-hydroxybenzoate decarboxylase subunit C	COG0043 3-polyprenyl-4-hydroxybenzoate decarboxylase and	4.1.1.98	K03182	-	UbiD
HD03_00822	887494	888969	+	1476	pepA	Cytosol aminopeptidase	Presumably involved in the processing and regular turnover of intracellular proteins. Catalyzes the removal of unsubstituted N-terminal amino acids from various peptides	3.4.11.1	K01255	-	Peptidase_M17,Peptidase_M17_N
HD03_00823	888984	889604	-	621	betI	HTH-type transcriptional regulator BetI	COG1309 Transcriptional regulator	-	K19736	-	TetR_C_7,TetR_N
HD03_00824	889778	891466	+	1689		hypothetical protein	COG0845 Membrane-fusion protein	-	-	-	HlyD_3
HD03_00825	891463	894834	+	3372	ttgH	Toluene efflux pump membrane transporter TtgH	Belongs to the resistance-nodulation-cell division (RND) (TC 2.A.6) family	-	-	-	ACR_tran
HD03_00826	894839	896065	-	1227		hypothetical protein	Flp pilus assembly protein, ATPase CpaE	-	K02282	-	AAA_31,CbiA,Response_reg
HD03_00827	896149	897717	-	1569	sctC_1	Type 3 secretion system secretin	Belongs to the GSP D family	-	K02280	-	Secretin,T2SS-T3SS_pil_N
HD03_00828	897896	898945	-	1050		hypothetical protein	pilus assembly protein CpaB	-	K02279	-	RcpC,SAF
HD03_00829	898966	899193	-	228		hypothetical protein
HD03_00830	899312	899869	-	558		hypothetical protein	PFAM Type IV leader peptidase family	3.4.23.43	K02278	-	Peptidase_A24
HD03_00831	900235	900414	-	180		hypothetical protein	Flp Fap pilin component	-	K02651	-	Flp_Fap
HD03_00832	901375	901454	-	80		tRNA-Asn(gtt)
HD03_00833	904396	906399	-	2004		hypothetical protein	-	-	-	-	-
HD03_00834	906476	907744	-	1269		putative zinc protease	Belongs to the peptidase M16 family	-	-	-	Peptidase_M16,Peptidase_M16_C
HD03_00835	907848	909107	-	1260		putative zinc protease	PFAM Peptidase M16	-	-	-	Peptidase_M16,Peptidase_M16_C
HD03_00836	909188	910633	-	1446	miaB	tRNA-2-methylthio-N(6)-dimethylallyladenosine synthase	Catalyzes the methylthiolation of N6- (dimethylallyl)adenosine (i(6)A), leading to the formation of 2- methylthio-N6-(dimethylallyl)adenosine (ms(2)i(6)A) at position 37 in tRNAs that read codons beginning with uridine	2.8.4.3	K06168	-	Radical_SAM,TRAM,UPF0004
HD03_00837	910630	910839	-	210		hypothetical protein
HD03_00838	911026	911847	+	822		hypothetical protein	Esterase PHB depolymerase	-	-	-	Peptidase_S9
HD03_00839	911871	912998	-	1128		hypothetical protein	von Willebrand factor (vWF) type A domain	-	K07114	-	VWA_3
HD03_00840	913181	914422	+	1242	metK	S-adenosylmethionine synthase	Catalyzes the formation of S-adenosylmethionine (AdoMet) from methionine and ATP. The overall synthetic reaction is composed of two sequential steps, AdoMet formation and the subsequent tripolyphosphate hydrolysis which occurs prior to release of AdoMet from the enzyme	2.5.1.6	K00789	-	S-AdoMet_synt_C,S-AdoMet_synt_M,S-AdoMet_synt_N
HD03_00841	914589	914966	-	378		hypothetical protein
HD03_00842	914963	915355	-	393		Putative pterin-4-alpha-carbinolamine dehydratase	PFAM Pterin 4 alpha carbinolamine dehydratase	4.2.1.96	K01724	-	Pterin_4a
HD03_00843	915728	916405	+	678	rplA	50S ribosomal protein L1	Binds directly to 23S rRNA. The L1 stalk is quite mobile in the ribosome, and is involved in E site tRNA release	-	K02863	-	Ribosomal_L1
HD03_00844	916444	916968	+	525	rplJ	50S ribosomal protein L10	ribosomal protein l10	-	K02864	-	Ribosomal_L10
HD03_00845	917049	917471	+	423	rplL	hypothetical protein	Forms part of the ribosomal stalk which helps the ribosome interact with GTP-bound translation factors. Is thus essential for accurate translation	-	K02935	-	Ribosomal_L12,Ribosomal_L12_N
HD03_00846	917834	919444	-	1611	purF	Amidophosphoribosyltransferase	Catalyzes the formation of phosphoribosylamine from phosphoribosylpyrophosphate (PRPP) and glutamine	2.4.2.14	K00764	-	GATase_6,GATase_7,Pribosyltran
HD03_00847	919698	920918	+	1221	proB	Glutamate 5-kinase 1	Catalyzes the transfer of a phosphate group to glutamate to form L-glutamate 5-phosphate	2.7.2.11	K00931	-	AA_kinase,PUA
HD03_00848	920941	921765	-	825		hypothetical protein	Uncharacterized protein conserved in bacteria (DUF2141)	-	-	-	DUF2141
HD03_00849	922287	922895	+	609	rpsD	30S ribosomal protein S4	One of the primary rRNA binding proteins, it binds directly to 16S rRNA where it nucleates assembly of the body of the 30S subunit	-	K02986	-	Ribosomal_S4,S4
HD03_00850	923147	924595	+	1449	lpdA	Dihydrolipoyl dehydrogenase	COG1249 Pyruvate 2-oxoglutarate dehydrogenase complex dihydrolipoamide dehydrogenase (E3)	1.8.1.4	K00382	-	Pyr_redox_2,Pyr_redox_dim
HD03_00851	924697	925971	+	1275	yqcE	Inner membrane protein YqcE	Major facilitator superfamily	-	-	-	MFS_1
HD03_00852	926008	927924	-	1917		hypothetical protein	Non-essential cell division protein that could be required for efficient cell constriction	-	-	-	-
HD03_00853	927921	929807	-	1887		hypothetical protein	ABC-type transport system involved in multi-copper enzyme maturation permease component	-	-	-	-
HD03_00854	929810	931036	-	1227	btuD_3	Vitamin B12 import ATP-binding protein BtuD	ABC-type multidrug transport system ATPase	-	K01990	-	ABC_tran
HD03_00855	931388	932917	+	1530	fpgS;folC	Folylpolyglutamate synthase	folylpolyglutamate synthase	6.3.2.12,6.3.2.17	K11754	-	Mur_ligase_C,Mur_ligase_M
HD03_00856	933112	934911	+	1800		hypothetical protein	protein conserved in bacteria	-	-	-	CHRD,DUF1800
HD03_00857	934985	936457	+	1473		hypothetical protein	protein conserved in bacteria	-	-	-	DUF1501
HD03_00858	936595	939132	+	2538	sctC_2;gspD	Type 3 secretion system secretin	protein transport across the cell outer membrane	-	K02453,K03219	-	Secretin,Secretin_N
HD03_00859	939188	940759	+	1572		hypothetical protein	Type II secretory pathway, ATPase PulE Tfp pilus assembly pathway, ATPase PilB	-	K02652	-	T2SSE,T2SSE_N
HD03_00860	940759	941964	+	1206	epsF_1	Type II secretion system protein F	protein transport across the cell outer membrane	-	K02653	-	T2SSF
HD03_00861	942053	942487	+	435	xcpT;gspG	Type II secretion system protein G	general secretion pathway protein	-	K02246,K02456	-	N_methyl,SBP_bac_10,T2SSG
HD03_00862	942477	943031	+	555		hypothetical protein	Prokaryotic N-terminal methylation motif	-	-	-	N_methyl
HD03_00863	943028	943456	+	429		hypothetical protein
HD03_00864	943453	944073	+	621		hypothetical protein
HD03_00865	944078	945073	+	996		hypothetical protein
HD03_00866	945033	945821	+	789		hypothetical protein
HD03_00867	945855	947189	+	1335		hypothetical protein
HD03_00868	947186	947728	+	543		hypothetical protein
HD03_00869	947790	948704	+	915		hypothetical protein
HD03_00870	948901	949635	+	735		hypothetical protein	-	-	-	-	-
HD03_00871	949675	952902	-	3228	pknD_5	Serine/threonine-protein kinase PknD	COG0515 Serine threonine protein kinase	-	-	-	Pkinase
HD03_00872	953067	954356	-	1290		hypothetical protein
HD03_00873	954868	955488	-	621		hypothetical protein
HD03_00874	955643	956311	+	669		hypothetical protein	Belongs to the P-Pant transferase superfamily	-	K06133	-	ACPS
HD03_00875	956308	958860	-	2553		hypothetical protein	Collagenase	-	K08303	-	DUF3656,Peptidase_U32
HD03_00876	959102	960967	+	1866	lacZ_5	Beta-galactosidase	Glycosyl hydrolases family 2	3.2.1.23	K01190	-	Glyco_hydro_2,Glyco_hydro_2_C,Glyco_hydro_2_N,Glyco_hydro_43
HD03_00877	961134	962570	+	1437		N-acetylgalactosamine-6-O-sulfatase	COG3119 Arylsulfatase A and related enzymes	-	K01138	-	Sulfatase
HD03_00878	962632	963894	-	1263		hypothetical protein	-	-	-	-	-
HD03_00879	963957	965393	-	1437		hypothetical protein	GDSL-like Lipase/Acylhydrolase family	-	-	-	-
HD03_00880	965404	966270	-	867	purU	Formyltetrahydrofolate deformylase	COG0788 Formyltetrahydrofolate hydrolase	3.5.1.10	K01433	-	ACT,ACT_6,Formyl_trans_N
HD03_00881	966401	967003	+	603		hypothetical protein	PFAM Uncharacterised protein family (UPF0153)	-	-	-	CxxCxxCC
HD03_00882	967067	968425	+	1359	hisS	Histidine--tRNA ligase	tRNA synthetase class II	6.1.1.21	K01892	-	HGTP_anticodon,tRNA-synt_His
HD03_00883	968410	969369	+	960	folK	hypothetical protein	pyrophosphokinase	2.7.6.3	K00950	-	HPPK
HD03_00884	969594	969992	+	399		hypothetical protein
HD03_00885	970165	970779	+	615		hypothetical protein
HD03_00886	970819	971538	+	720		hypothetical protein
HD03_00887	971766	973055	+	1290		hypothetical protein	-	-	-	-	-
HD03_00888	973382	973900	+	519		hypothetical protein	3-hydroxymyristoyl 3-hydroxydecanoyl-(acyl carrier protein)	4.2.1.59	K02372	-	FabA
HD03_00889	973928	975067	-	1140	mnmA	tRNA-specific 2-thiouridylase MnmA	Catalyzes the 2-thiolation of uridine at the wobble position (U34) of tRNA, leading to the formation of s(2)U34	2.8.1.13	K00566	-	tRNA_Me_trans
HD03_00890	975109	975267	+	159		hypothetical protein
HD03_00891	975311	976309	+	999	prfB_1	Peptide chain release factor 2	Peptide chain release factor 2 directs the termination of translation in response to the peptide chain termination codons UGA and UAA	-	K02836	-	PCRF,RF-1
HD03_00892	976339	977286	-	948		hypothetical protein	RadC-like JAB domain	-	K03630	-	RadC
HD03_00893	977384	977722	+	339		Purine nucleoside phosphoramidase	COG0537 Diadenosine tetraphosphate (Ap4A) hydrolase and other HIT family	-	K02503	-	HIT
HD03_00894	977831	978991	+	1161	bioF_1	8-amino-7-oxononanoate synthase	Catalyzes the decarboxylative condensation of pimeloyl- acyl-carrier protein and L-alanine to produce 8-amino-7- oxononanoate (AON), acyl-carrier protein , and carbon dioxide	2.3.1.47	K00652	-	Aminotran_1_2
HD03_00895	979027	980850	-	1824		hypothetical protein	von Willebrand factor (vWF) type A domain	-	-	-	VWA
HD03_00896	981128	984310	+	3183	ade	Adenine deaminase	COG1228 Imidazolonepropionase and related	3.5.1.25	K01443	-	Amidohydro_1
HD03_00897	984307	985740	+	1434	hutI_1	Imidazolonepropionase	COG1228 Imidazolonepropionase and related	3.5.1.25	K01443	-	Amidohydro_1
HD03_00898	985751	986110	-	360		hypothetical protein	TadE-like protein	-	-	-	-
HD03_00899	986200	987222	-	1023		hypothetical protein	von Willebrand factor, type A	-	-	-	Tad,Tad_C,VWA
HD03_00900	987309	987665	-	357		hypothetical protein	TadE-like protein	-	-	-	TadE
HD03_00901	987839	988315	-	477		hypothetical protein	protein histidine kinase activity	-	-	-	-
HD03_00902	988636	989829	+	1194		hypothetical protein
HD03_00903	989826	990059	+	234		hypothetical protein
HD03_00904	990158	993013	+	2856		hypothetical protein	Protein of unknown function (DUF1549)	-	-	-	PSCyt1,PSCyt2,PSD1
HD03_00905	993080	994471	+	1392		hypothetical protein	Protein of unknown function (DUF1501)	-	-	-	DUF1501
HD03_00906	994640	996259	+	1620	bamB_4	Outer membrane protein assembly factor BamB	COG1520 FOG WD40-like repeat	-	-	-	PQQ_2,PQQ_3
HD03_00907	996811	997320	+	510	nsrR_3	HTH-type transcriptional repressor NsrR	Transcriptional regulator	-	-	-	Rrf2
HD03_00908	997363	998067	-	705	pgl_1	6-phosphogluconolactonase	Glucosamine-6-phosphate isomerases/6-phosphogluconolactonase	3.1.1.31	K01057	-	Glucosamine_iso
HD03_00909	998064	998870	-	807	panB	3-methyl-2-oxobutanoate hydroxymethyltransferase	Catalyzes the reversible reaction in which hydroxymethyl group from 5,10-methylenetetrahydrofolate is transferred onto alpha-ketoisovalerate to form ketopantoate	2.1.2.11	K00606	-	Pantoate_transf
HD03_00910	998897	999040	+	144		hypothetical protein
HD03_00911	999183	1000226	+	1044	pknD_6	Serine/threonine-protein kinase PknD	Serine threonine protein	2.7.11.1	K12132	-	Pkinase
HD03_00912	1000430	1001143	+	714	mip	Outer membrane protein MIP	FKBP-type peptidyl-prolyl cis-trans	5.2.1.8	K03772,K03773	-	FKBP_C,FKBP_N
HD03_00913	1001265	1002575	+	1311		hypothetical protein	glucose sorbosone	1.1.5.2	K00117	-	GSDH,SGL
HD03_00914	1002591	1004819	-	2229		hypothetical protein	Highly conserved protein containing a thioredoxin domain	-	-	-	-
HD03_00915	1004853	1005944	-	1092		hypothetical protein
HD03_00916	1006110	1007009	-	900		hypothetical protein
HD03_00917	1007009	1009312	-	2304	pknD_7	Serine/threonine-protein kinase PknD	Serine threonine protein kinase	2.7.11.1	K12132	-	Pkinase
HD03_00918	1009422	1010036	-	615		hypothetical protein	ATPase activity	-	-	-	FHA
HD03_00919	1010243	1011052	-	810		hypothetical protein	-	-	-	-	-
HD03_00920	1011793	1012023	+	231		hypothetical protein
HD03_00921	1012453	1013538	+	1086		hypothetical protein	Domain of unknown function (DUF4261)	-	-	-	DUF4261
HD03_00922	1013637	1014446	+	810	uxuB	putative oxidoreductase UxuB	with different specificities (related to short-chain alcohol	-	-	-	adh_short_C2
HD03_00923	1014519	1015607	+	1089	kdgK_1	2-dehydro-3-deoxygluconokinase	pfkB family carbohydrate kinase	2.7.1.45	K00874	-	PfkB
HD03_00924	1015634	1017130	-	1497		Ulvan-active sulfatase	Type I phosphodiesterase / nucleotide pyrophosphatase	-	K01138	-	Sulfatase
HD03_00925	1017342	1018388	+	1047	glcK_1	Glucokinase	transcriptional regulator sugar kinase	2.7.1.2	K00845	-	ROK
HD03_00926	1018415	1020361	+	1947	nagB_1	Glucosamine-6-phosphate deaminase	glucosamine-6-phosphate isomerase	3.5.99.6	K02564	-	Glucosamine_iso,PIG-L
HD03_00927	1020358	1021869	-	1512		hypothetical protein	-	-	-	-	-
HD03_00928	1021959	1022537	-	579		hypothetical protein	-	-	-	-	-
HD03_00929	1022708	1024021	-	1314	pepT	Peptidase T	Cleaves the N-terminal amino acid of tripeptides	3.4.11.4	K01258	-	M20_dimer,Peptidase_M20,Peptidase_M42
HD03_00930	1024163	1025155	+	993		hypothetical protein	3'-5' exonuclease related to the exonuclease domain of PolB	-	K07501	-	DNA_pol_B_exo2
HD03_00931	1025364	1028600	+	3237	lptD	LPS-assembly protein LptD	involved in the assembly of lipopolysaccharide (LPS) at the surface of the outer membrane	-	-	-	OstA_C
HD03_00932	1028597	1028989	+	393		hypothetical protein	Diacylglycerol kinase	2.7.1.107	K00901	-	DAGK_prokar
HD03_00933	1029001	1030623	-	1623	mdtK_1	Multidrug resistance protein MdtK	COG0534 Na -driven multidrug efflux pump	-	K03327	-	MatE
HD03_00934	1030850	1032871	+	2022	cpdA_2	3',5'-cyclic adenosine monophosphate phosphodiesterase CpdA	Concanavalin A-like lectin/glucanases superfamily	-	-	-	Laminin_G_3,Metallophos
HD03_00935	1032950	1033687	-	738		hypothetical protein	COG0742 N6-adenine-specific methylase	-	-	-	Cons_hypoth95
HD03_00936	1033863	1035176	+	1314		hypothetical protein	PPIases accelerate the folding of proteins. It catalyzes the cis-trans isomerization of proline imidic peptide bonds in oligopeptides	5.2.1.8	K01802	-	Pro_isomerase
HD03_00937	1035445	1036818	+	1374	iolG_3	Inositol 2-dehydrogenase/D-chiro-inositol 3-dehydrogenase	dehydrogenases and related proteins	-	-	-	GFO_IDH_MocA
HD03_00938	1037111	1037626	-	516		hypothetical protein
HD03_00939	1037796	1038110	-	315		hypothetical protein
HD03_00940	1038269	1038493	+	225		hypothetical protein
HD03_00941	1038481	1038810	-	330		hypothetical protein	-	-	-	-	-
HD03_00942	1038941	1040293	-	1353		hypothetical protein	Belongs to the glycosyl hydrolase family 6	-	-	-	DUF1593,Malectin
HD03_00943	1040836	1041552	-	717		hypothetical protein	Yip1 domain	-	-	-	Yip1
HD03_00944	1041817	1044186	-	2370	rlmL_1	Ribosomal RNA large subunit methyltransferase K/L	THUMP	-	K07444	-	Methyltrans_SAM,THUMP,UPF0020
HD03_00945	1044281	1045273	+	993		hypothetical protein	PFAM Trehalose utilisation	-	-	-	ThuA
HD03_00946	1045322	1047214	-	1893		hypothetical protein	Tetratricopeptide repeat	-	-	-	-
HD03_00947	1047419	1048783	-	1365	bamB_5	Outer membrane protein assembly factor BamB	PQQ-like domain	-	-	-	PQQ_2
HD03_00948	1048951	1049592	+	642	yqgF	Putative pre-16S rRNA nuclease	Could be a nuclease involved in processing of the 5'-end of pre-16S rRNA	-	K07447	-	RuvX
HD03_00949	1049900	1050130	-	231		hypothetical protein
HD03_00950	1050484	1050936	-	453		hypothetical protein	-	-	-	-	-
HD03_00951	1050881	1051954	-	1074		hypothetical protein	Rossmann fold nucleotide-binding protein	3.2.2.10	K06966	-	Lysine_decarbox
HD03_00952	1052034	1053401	-	1368	nhaA	Na(+)/H(+) antiporter NhaA	Na( ) H( ) antiporter that extrudes sodium in exchange for external protons	-	K03313	-	Na_H_antiport_1
HD03_00953	1053567	1055213	-	1647		hypothetical protein	Di-haem oxidoreductase, putative peroxidase	-	-	-	DHOR
HD03_00954	1055340	1056899	-	1560		hypothetical protein
HD03_00955	1057192	1060218	+	3027		hypothetical protein	Planctomycete cytochrome C	-	-	-	PSCyt1,PSCyt2,PSD1
HD03_00956	1060224	1061654	+	1431		hypothetical protein	Protein of unknown function (DUF1501)	-	-	-	DUF1501
HD03_00957	1061703	1063196	+	1494		N-acetylglucosamine-6-O-sulfatase	COG3119 Arylsulfatase A	-	-	-	DUF4976,Sulfatase
HD03_00958	1063224	1064171	-	948		hypothetical protein	AraC-like ligand binding domain	-	-	-	AraC_binding,HTH_18
HD03_00959	1064408	1065658	+	1251		hypothetical protein	tagaturonate epimerase	5.1.2.7	K21619	-	UxaE
HD03_00960	1065835	1066767	+	933	fdh	D-threo-aldose 1-dehydrogenase	aldo keto reductase	1.1.1.316	K17744	-	Aldo_ket_red
HD03_00961	1066791	1067816	+	1026	lgoD	L-galactonate-5-dehydrogenase	Alcohol dehydrogenase GroES domain protein	1.1.1.1	K00001	-	ADH_N,ADH_zinc_N
HD03_00962	1067819	1068637	+	819	iolO	5-keto-L-gluconate epimerase	PFAM Xylose isomerase domain protein TIM barrel	-	-	-	AP_endonuc_2
HD03_00963	1068666	1070105	+	1440	fucP	L-fucose-proton symporter	Major facilitator superfamily	-	K02429	-	MFS_1
HD03_00964	1070145	1071743	+	1599	fucA1	hypothetical protein	Alpha-L-fucosidase	3.2.1.51	K01206	GH29	Alpha_L_fucos,Fucosidase_C
HD03_00965	1071985	1073814	+	1830		hypothetical protein	COG3119 Arylsulfatase A	-	-	-	Sulfatase
HD03_00966	1074017	1075153	+	1137	mftC_2	Putative mycofactocin radical SAM maturase MftC	4Fe-4S single cluster domain	-	-	-	Fer4_12,Radical_SAM,SPASM
HD03_00967	1075158	1076702	+	1545	hemY_3	Protoporphyrinogen oxidase	Catalyzes the 6-electron oxidation of protoporphyrinogen-IX to form protoporphyrin-IX	1.3.3.15,1.3.3.4	K00231	-	Amino_oxidase
HD03_00968	1076762	1077262	-	501		hypothetical protein	Acts as a processive, ATP-dependent zinc metallopeptidase for both cytoplasmic and membrane proteins. Plays a role in the quality control of integral membrane proteins	-	-	-	Peptidase_M41
HD03_00969	1077543	1077707	+	165	rpmG	hypothetical protein	Belongs to the bacterial ribosomal protein bL33 family	-	K02913	-	Ribosomal_L33
HD03_00970	1077783	1079543	+	1761	recJ	Single-stranded-DNA-specific exonuclease RecJ	single-stranded-DNA-specific exonuclease RecJ	-	K07462	-	DHH,DHHA1
HD03_00971	1079637	1081865	-	2229		hypothetical protein	Belongs to the peptidase S8 family	-	K11904	-	Peptidase_S8
HD03_00972	1082169	1082864	+	696		hypothetical protein	-	-	-	-	-
HD03_00973	1082924	1084780	+	1857	glmS	Glutamine--fructose-6-phosphate aminotransferase [isomerizing]	Catalyzes the first step in hexosamine metabolism, converting fructose-6P into glucosamine-6P using glutamine as a nitrogen source	2.6.1.16	K00820	-	GATase_6,SIS
HD03_00974	1084940	1085140	+	201		hypothetical protein
HD03_00975	1085272	1086042	+	771		hypothetical protein	Tetratricopeptide repeat	-	-	-	-
HD03_00976	1086140	1087999	-	1860		hypothetical protein	ATPase of the AAA family	-	-	-	AAA
HD03_00977	1088329	1091187	+	2859	gyrA_1	DNA gyrase subunit A	A type II topoisomerase that negatively supercoils closed circular double-stranded (ds) DNA in an ATP-dependent manner to modulate DNA topology and maintain chromosomes in an underwound state. Negative supercoiling favors strand separation, and DNA replication, transcription, recombination and repair, all of which involve strand separation. Also able to catalyze the interconversion of other topol…	5.99.1.3	K02469	-	DNA_gyraseA_C,DNA_topoisoIV
HD03_00978	1091249	1092412	-	1164		hypothetical protein	Protein of unknown function (DUF1679)	-	-	-	EcKinase
HD03_00979	1092483	1092815	-	333		Protein	Belongs to the HesB IscA family	-	K13628	-	Fe-S_biosyn
HD03_00980	1093020	1094042	+	1023	glpG_1	Rhomboid protease GlpG	Rhomboid family	-	K02441	-	Rhomboid,Rhomboid_N
HD03_00981	1094152	1096941	-	2790	glgB_2	1,4-alpha-glucan branching enzyme GlgB	Alpha amylase, catalytic domain	3.2.1.1,3.2.1.141	K01176,K01236	CBM48,GH13	Alpha-amylase,CBM_48,DUF3459,S6PP
HD03_00982	1097208	1098512	+	1305		hypothetical protein	Endonuclease/Exonuclease/phosphatase family	-	-	-	Exo_endo_phos
HD03_00983	1098503	1099738	+	1236	mshA_1	D-inositol-3-phosphate glycosyltransferase	Glycosyl transferase 4-like domain	-	-	-	Glyco_trans_1_4,Glyco_transf_4,Glycos_transf_1
HD03_00984	1099815	1101077	-	1263		hypothetical protein
HD03_00985	1101380	1102240	+	861	COQ5_3	2-methoxy-6-polyprenyl-1,4-benzoquinol methylase, mitochondrial	Methyltransferase domain	-	-	-	Methyltransf_11
HD03_00986	1102221	1104062	-	1842	pilB	hypothetical protein	Type II secretory pathway, ATPase PulE Tfp pilus assembly pathway, ATPase PilB	-	K02454,K02652	-	T2SSE,T2SSE_N
HD03_00987	1104097	1105359	-	1263		hypothetical protein
HD03_00988	1105307	1105831	-	525	lspG	hypothetical protein	Prokaryotic N-terminal methylation motif	-	K02456	-	N_methyl,T2SSG
HD03_00989	1106263	1106526	+	264	rpsR	hypothetical protein	Binds as a heterodimer with protein S6 to the central domain of the 16S rRNA, where it helps stabilize the platform of the 30S subunit	-	K02963	-	Ribosomal_S18
HD03_00990	1106519	1106992	+	474		1,4-dihydroxy-2-naphthoyl-CoA hydrolase	Thioesterase superfamily	3.1.2.23	K01075,K07107	-	4HBT
HD03_00991	1107122	1108933	+	1812		hypothetical protein	ABC-type transport system involved in multi-copper enzyme maturation permease component	-	-	-	ABC2_membrane_2
HD03_00992	1109051	1110886	+	1836		hypothetical protein	ABC-type multidrug transport system ATPase and permease	-	-	-	ABC_membrane,ABC_tran
HD03_00993	1110933	1111268	-	336	cutA	Divalent-cation tolerance protein CutA	protein involved in tolerance to	-	K03926	-	CutA1
HD03_00994	1111270	1114773	-	3504		PPi-type phosphoenolpyruvate carboxykinase	phosphoenolpyruvate carboxykinase (diphosphate) activity	4.1.1.38	K20370	-	-
HD03_00995	1115008	1117629	+	2622		hypothetical protein	heme-binding domain, Pirellula Verrucomicrobium type	-	-	-	Cytochrom_C
HD03_00996	1117751	1118644	+	894	glpG_2	Rhomboid protease GlpG	PFAM Rhomboid family	-	-	-	Rhomboid
HD03_00997	1118707	1119654	+	948	iolE_2	Inosose dehydratase	Xylose isomerase-like TIM barrel	-	-	-	AP_endonuc_2
HD03_00998	1119950	1120879	+	930	gtaB	UTP--glucose-1-phosphate uridylyltransferase	Nucleotidyl transferase	2.7.7.9	K00963	-	NTP_transferase
HD03_00999	1120883	1124224	+	3342		hypothetical protein	UTP--glucose-1-phosphate uridylyltransferase	-	-	-	UDPGP
HD03_01000	1124386	1124595	+	210		hypothetical protein	Belongs to the UPF0312 family	-	-	-	YceI
HD03_01001	1124596	1124937	+	342		hypothetical protein	Belongs to the UPF0312 family	-	-	-	YceI
HD03_01002	1125116	1125874	+	759		hypothetical protein
HD03_01003	1126118	1127281	+	1164	mdh_1	NAD-dependent methanol dehydrogenase	Iron-containing alcohol dehydrogenase	1.1.1.1	K00001,K13954	-	Fe-ADH
HD03_01004	1127415	1128185	+	771		hypothetical protein
HD03_01005	1128397	1129614	+	1218		hypothetical protein	-	-	-	-	-
HD03_01006	1129758	1130270	+	513	ftnA	Bacterial non-heme ferritin	Iron-storage protein	1.16.3.2	K02217	-	Ferritin
HD03_01007	1130392	1131159	+	768	yaaA	Peroxide stress resistance protein YaaA	Pfam:DUF328	-	-	-	H2O2_YaaD
HD03_01008	1131182	1131676	-	495		hypothetical protein	peptidyl-prolyl cis-trans isomerase	5.2.1.8	K03772	-	FKBP_C
HD03_01009	1131696	1131917	-	222	infA	Translation initiation factor IF-1	One of the essential components for the initiation of protein synthesis. Stabilizes the binding of IF-2 and IF-3 on the 30S subunit to which N-formylmethionyl-tRNA(fMet) subsequently binds. Helps modulate mRNA selection, yielding the 30S pre- initiation complex (PIC). Upon addition of the 50S ribosomal subunit IF-1, IF-2 and IF-3 are released leaving the mature 70S translation initation complex	-	K02518	-	eIF-1a
HD03_01010	1132156	1132569	-	414	rpsI	30S ribosomal protein S9	Belongs to the universal ribosomal protein uS9 family	-	K02996	-	Ribosomal_S9
HD03_01011	1132675	1133103	-	429	rplM	50S ribosomal protein L13	This protein is one of the early assembly proteins of the 50S ribosomal subunit, although it is not seen to bind rRNA by itself. It is important during the early stages of 50S assembly	-	K02871	-	Ribosomal_L13
HD03_01012	1133230	1134468	-	1239		hypothetical protein
HD03_01013	1134855	1136642	+	1788		hypothetical protein	PFAM Prenyltransferase squalene oxidase	-	-	-	-
HD03_01014	1136646	1138016	+	1371		hypothetical protein	-	-	-	-	-
HD03_01015	1138013	1139257	+	1245	argE_1	Acetylornithine deacetylase	COG0624 Acetylornithine deacetylase Succinyl-diaminopimelate	3.5.1.16	K01438	-	M20_dimer,Peptidase_M20,Peptidase_M42
HD03_01016	1139380	1140513	-	1134		hypothetical protein	amino acid activation for nonribosomal peptide biosynthetic process	-	-	-	PQQ_3
HD03_01017	1140754	1141854	-	1101		hypothetical protein	Peptidase C14 caspase catalytic subunit p20	-	-	-	-
HD03_01018	1142077	1143687	+	1611		N-acetylgalactosamine-6-O-sulfatase	arylsulfatase A	3.1.6.8	K01134	-	DUF4994,Sulfatase
HD03_01019	1143867	1143952	+	86		tRNA-Leu(cag)
HD03_01020	1144387	1146003	-	1617	abf2	Intracellular exo-alpha-L-arabinofuranosidase 2	SMART Alpha-L-arabinofuranosidase	3.2.1.55	K01209	GH51	Alpha-L-AF_C
HD03_01021	1146353	1148053	-	1701		hypothetical protein	Hydrolase Family 16	-	-	-	CBM9_1,Peptidase_S9
HD03_01022	1148350	1148868	-	519		hypothetical protein	Domain of unknown function (DUF4982)	3.2.1.23	K01190	-	DUF4982,Glyco_hydro_2,Glyco_hydro_2_C,Glyco_hydro_2_N
HD03_01023	1148865	1151210	-	2346		hypothetical protein	Belongs to the glycosyl hydrolase family 6	-	-	-	Alginate_lyase,DUF1593,DUF5060,Laminin_G_3,PA14,fn3
HD03_01024	1151533	1151697	-	165		hypothetical protein
HD03_01025	1151723	1155385	-	3663	pknD_8	Serine/threonine-protein kinase PknD	amine dehydrogenase activity	3.4.24.40	K01406	-	NHL,WD40
HD03_01026	1155632	1156579	-	948	dapA_1	4-hydroxy-tetrahydrodipicolinate synthase	Belongs to the DapA family	3.5.4.22	K21062	-	DHDPS
HD03_01027	1156764	1158575	-	1812		hypothetical protein	polygalacturonase activity	-	-	-	Hepar_II_III,Hepar_II_III_N
HD03_01028	1158855	1159334	+	480		hypothetical protein	Cyclic nucleotide-monophosphate binding domain	-	-	-	cNMP_binding
HD03_01029	1159513	1161732	+	2220	pknD_9	Serine/threonine-protein kinase PknD	Serine threonine protein kinase	2.7.11.1	K08884,K12132	-	HDOD,Pkinase,dCache_1
HD03_01030	1161830	1164523	+	2694		hypothetical protein	Belongs to the glycosyl hydrolase 5 (cellulase A) family	-	-	-	CBM_4_9,Cellulase,Glyco_hydro_2_C,Glyco_hydro_42,Glycos_transf_2
HD03_01031	1164658	1165458	+	801	baiA_2	3-alpha-hydroxycholanate dehydrogenase (NADP(+))	PFAM Short-chain dehydrogenase reductase SDR	1.1.1.100	K00059	-	adh_short_C2
HD03_01032	1165681	1167300	+	1620	mdoC_1	Glucans biosynthesis protein C	response to abiotic stimulus	2.1.2.9,6.5.1.1	K00604,K01971,K03086,K06867,K06886	-	Ank,Ank_2,Ank_4,Ank_5
HD03_01033	1167459	1169549	+	2091	speA	Biosynthetic arginine decarboxylase	Catalyzes the biosynthesis of agmatine from arginine	4.1.1.19	K01585	-	Orn_Arg_deC_N
HD03_01034	1170382	1172001	+	1620	mdtA_1	Multidrug resistance protein MdtA	Barrel-sandwich domain of CusB or HlyD membrane-fusion	-	K15727	-	HlyD_D23
HD03_01035	1172012	1175281	+	3270	czcA_2	Cobalt-zinc-cadmium resistance protein CzcA	AcrB/AcrD/AcrF family	-	K15726	-	ACR_tran
HD03_01036	1175281	1175646	+	366		hypothetical protein	Belongs to the membrane fusion protein (MFP) (TC 8.A.1) family	-	-	-	-
HD03_01037	1175800	1176726	+	927		hypothetical protein
HD03_01038	1176865	1177134	+	270	moeZ_1	putative adenylyltransferase/sulfurtransferase MoeZ	COG0607 Rhodanese-related sulfurtransferase	-	-	-	Rhodanese
HD03_01039	1177443	1177685	+	243		hypothetical protein	-	-	-	-	-
HD03_01040	1177739	1178005	-	267		hypothetical protein	tetraacyldisaccharide 4'-kinase activity	-	K09791	-	Methyltransf_25,Trm112p
HD03_01041	1178167	1179012	+	846		hypothetical protein	-	-	-	-	-
HD03_01042	1179124	1180782	-	1659	cdr	Coenzyme A disulfide reductase	Rhodanese Homology Domain	1.18.1.3	K00529	-	Pyr_redox_2,Pyr_redox_dim,Rhodanese
HD03_01043	1180961	1181332	-	372		hypothetical protein	SMART regulatory protein ArsR	-	-	-	HTH_20
HD03_01044	1181675	1182583	+	909		hypothetical protein	AMP binding	-	-	-	Usp
HD03_01045	1182620	1184275	+	1656		hypothetical protein	AAA domain	-	K07028	-	AAA_33,APH
HD03_01046	1184301	1184798	-	498		hypothetical protein	PFAM Isoprenylcysteine carboxyl methyltransferase	-	-	-	PEMT
HD03_01047	1184795	1186240	-	1446	atoC_1	Regulatory protein AtoC	Bacterial regulatory protein, Fis family	-	K02481	-	HTH_8,Response_reg,Sigma54_activat
HD03_01048	1186644	1187144	-	501		hypothetical protein	Domain of unknown function (DUF4404)	-	-	-	DUF4404
HD03_01049	1187251	1190775	+	3525		hypothetical protein	Planctomycete cytochrome C	-	-	-	PSCyt1,PSCyt2,PSD1
HD03_01050	1190876	1192354	+	1479		hypothetical protein	Protein of unknown function (DUF1501)	-	-	-	DUF1501
HD03_01051	1192547	1193455	+	909		hypothetical protein	PFAM Exopolysaccharide synthesis, ExoD	-	-	-	ExoD
HD03_01052	1193572	1194897	+	1326	mdoC_2	Glucans biosynthesis protein C	Acyltransferase family	-	-	-	Acyl_transf_3
HD03_01053	1194902	1197304	-	2403		hypothetical protein	Domain of unknown function (DUF4159)	-	-	-	A2M_comp,DUF4159,Prenyltrans
HD03_01054	1197342	1198424	+	1083		hypothetical protein	associated with various cellular activities	-	K03924	-	AAA_3
HD03_01055	1198378	1199394	+	1017		hypothetical protein	protein (some members contain a von Willebrand factor type A (vWA) domain)	-	-	-	DUF58
HD03_01056	1199420	1201864	+	2445		hypothetical protein	Aerotolerance regulator N-terminal	-	-	-	BatA,VWA_2
HD03_01057	1201861	1204113	+	2253		hypothetical protein	von Willebrand factor (vWF) type A domain	-	-	-	GATase1_like
HD03_01058	1204043	1207279	-	3237	cnrA	Nickel and cobalt resistance protein CnrA	Belongs to the resistance-nodulation-cell division (RND) (TC 2.A.6) family	-	-	-	ACR_tran
HD03_01059	1207276	1208826	-	1551	mdtA_2	Multidrug resistance protein MdtA	Biotin-lipoyl like	-	K01993	-	Biotin_lipoyl_2,HlyD_D23
HD03_01060	1208836	1209591	-	756		hypothetical protein	Bacterial regulatory proteins, tetR	-	-	-	TetR_N
HD03_01061	1209672	1210679	-	1008		hypothetical protein	-	-	-	-	-
HD03_01062	1210672	1211175	-	504		hypothetical protein	chorismate mutase	5.4.99.5	K06208	-	CM_1
HD03_01063	1211510	1211764	+	255		hypothetical protein	-	-	-	-	-
HD03_01064	1211794	1214568	-	2775		hypothetical protein	Glycosyl hydrolase family 63 C-terminal domain	-	-	-	Glyco_hydro_63
HD03_01065	1214641	1216389	+	1749		hypothetical protein	COG1785 Alkaline phosphatase	3.1.3.1	K01077	-	Alk_phosphatase
HD03_01066	1216386	1217360	+	975	rnc	Ribonuclease 3	Digests double-stranded RNA. Involved in the processing of primary rRNA transcript to yield the immediate precursors to the large and small rRNAs (23S and 16S). Processes some mRNAs, and tRNAs when they are encoded in the rRNA operon. Processes pre- crRNA and tracrRNA of type II CRISPR loci if present in the organism	3.1.26.3	K03685	-	Ribonucleas_3_3,dsrm
HD03_01067	1217376	1218668	-	1293		hypothetical protein	Major Facilitator Superfamily	-	-	-	MFS_1
HD03_01068	1218720	1220177	-	1458	rsmF	Ribosomal RNA small subunit methyltransferase F	Belongs to the class I-like SAM-binding methyltransferase superfamily. RsmB NOP family	2.1.1.176	K03500	-	Methyltr_RsmB-F
HD03_01069	1220251	1220493	-	243		hypothetical protein
HD03_01070	1220605	1221327	-	723	spoVG	Putative septation protein SpoVG	Belongs to the SpoVG family	-	K06412	-	SpoVG
HD03_01071	1221534	1222625	-	1092	ispE	4-diphosphocytidyl-2-C-methyl-D-erythritol kinase	Catalyzes the phosphorylation of the position 2 hydroxy group of 4-diphosphocytidyl-2C-methyl-D-erythritol	2.7.1.148	K00919	-	GHMP_kinases_C,GHMP_kinases_N
HD03_01072	1222647	1223564	-	918	lpxI	UDP-2,3-diacylglucosamine pyrophosphatase LpxI	Protein of unknown function (DUF1009)	-	K09949	-	DUF1009
HD03_01073	1223568	1224623	-	1056	lpxD	UDP-3-O-acylglucosamine N-acyltransferase	Catalyzes the N-acylation of UDP-3-O-acylglucosamine using 3-hydroxyacyl-ACP as the acyl donor. Is involved in the biosynthesis of lipid A, a phosphorylated glycolipid that anchors the lipopolysaccharide to the outer membrane of the cell	2.3.1.191	K02536	-	Hexapep,LpxD
HD03_01074	1224849	1224986	+	138		hypothetical protein
HD03_01075	1224989	1225840	+	852		hypothetical protein
HD03_01076	1225891	1228209	-	2319		hypothetical protein	deca-heme c-type cytochrome	-	-	-	Cytochrome_C554,HEAT_2,Paired_CXXCH_1,TPR_16,TPR_2,TPR_8
HD03_01077	1228390	1229271	-	882		hypothetical protein
HD03_01078	1229533	1229868	+	336		hypothetical protein	Cupin 2, conserved barrel domain protein	-	-	-	AraC_binding,Cupin_2,Cupin_7,DUF4440,HTH_18
HD03_01079	1229947	1230453	-	507		hypothetical protein	COG0454 Histone acetyltransferase HPA2 and related acetyltransferases	-	-	-	Acetyltransf_1
HD03_01080	1230520	1230759	-	240		hypothetical protein
HD03_01081	1230778	1231626	+	849	cheB_1	Protein-glutamate methylesterase/protein-glutamine glutaminase	Histidine kinase-like ATPase domain	-	-	-	HATPase_c_2,Response_reg
HD03_01082	1231650	1232687	-	1038	gutB	Sorbitol dehydrogenase	Alcohol dehydrogenase GroES-like domain	1.1.1.14	K00008	-	ADH_N,ADH_zinc_N
HD03_01083	1233008	1236166	+	3159		hypothetical protein	Cytochrome c	-	-	-	Cytochrom_C
HD03_01084	1236163	1236792	+	630	hisH	Imidazole glycerol phosphate synthase subunit HisH	IGPS catalyzes the conversion of PRFAR and glutamine to IGP, AICAR and glutamate. The HisH subunit provides the glutamine amidotransferase activity that produces the ammonia necessary to HisF for the synthesis of IGP and AICAR	-	K02501	-	GATase
HD03_01085	1236789	1237328	+	540		hypothetical protein	-	-	-	-	-
HD03_01086	1237469	1238506	+	1038		hypothetical protein	multidrug efflux pump	-	K13888	-	Biotin_lipoyl_2,HlyD_3
HD03_01087	1238518	1240506	-	1989	tolC	hypothetical protein	efflux transmembrane transporter activity	-	K12340	-	OEP
HD03_01088	1240662	1241339	-	678		hypothetical protein	CAAX amino terminal protease	-	K07052	-	Abi
HD03_01089	1241671	1242951	+	1281		hypothetical protein	Protein of unknown function (DUF1552)	-	-	-	HXXSHH
HD03_01090	1242963	1245470	+	2508		hypothetical protein	Protein of unknown function (DUF1587)	-	-	-	PSCyt3,PSD2,PSD3,PSD4,PSD5
HD03_01091	1245532	1247574	-	2043		hypothetical protein	Diguanylate cyclase	-	-	-	EAL,GGDEF,PAS_7,PAS_8,Response_reg
HD03_01092	1247571	1249541	-	1971		hypothetical protein	HAMP (Histidine kinases, Adenylyl cyclases, Methyl binding proteins, Phosphatases) domain	-	-	-	CHASE4,HAMP,HATPase_c,HDOD,PAS_4
HD03_01093	1249694	1251856	-	2163	pknD_10	Serine/threonine-protein kinase PknD	Protein kinase domain	-	-	-	NMT1_3,Pkinase
HD03_01094	1251863	1252534	-	672		hypothetical protein	Belongs to the sigma-70 factor family. ECF subfamily	-	K03088	-	Sigma70_r2,Sigma70_r4_2
HD03_01095	1252707	1253507	+	801		hypothetical protein	COG0526 Thiol-disulfide isomerase and thioredoxins	-	-	-	AhpC-TSA,Thioredoxin_8
HD03_01096	1253717	1254220	-	504		hypothetical protein	COG2335 Secreted and surface protein containing fasciclin-like repeats	-	-	-	Fasciclin
HD03_01097	1254245	1254376	-	132		hypothetical protein
HD03_01098	1254506	1255381	+	876		hypothetical protein	-	-	-	-	-
HD03_01099	1255639	1256937	-	1299	waaA	3-deoxy-D-manno-octulosonic acid transferase	transferase	2.4.99.12,2.4.99.13,2.4.99.14,2.4.99.15	K02527	GT30	Glycos_transf_N
HD03_01100	1257011	1260703	-	3693	secA_1	Protein translocase subunit SecA	Part of the Sec protein translocase complex. Interacts with the SecYEG preprotein conducting channel. Has a central role in coupling the hydrolysis of ATP to the transfer of proteins into and across the cell membrane, serving as an ATP-driven molecular motor driving the stepwise translocation of polypeptide chains across the membrane	-	K03070	-	Helicase_C,SEC-C,SecA_DEAD,SecA_PP_bind,SecA_SW
HD03_01101	1261068	1262567	+	1500		hypothetical protein	PFAM Fimbrial assembly family protein	-	K02663	-	PilN
HD03_01102	1262572	1263234	+	663		hypothetical protein
HD03_01103	1263185	1265659	+	2475	sctC_3	Type 3 secretion system secretin	Secretin and TonB N terminus short domain	-	K02453	-	Secretin,Secretin_N
HD03_01104	1265656	1266147	+	492		hypothetical protein
HD03_01105	1266212	1266970	+	759		hypothetical protein	Ankyrin repeats (many copies)	-	-	-	Ank,Ank_2,Ank_3,Ank_4,Ank_5,Lipocalin_5,SHOCT,SecA_DEAD
HD03_01106	1266967	1267326	+	360		hypothetical protein	-	-	-	-	-
HD03_01107	1267402	1269531	-	2130		hypothetical protein	E-Z type HEAT repeats	-	-	-	HEAT_2
HD03_01108	1269658	1271001	-	1344	iolG_4	Inositol 2-dehydrogenase/D-chiro-inositol 3-dehydrogenase	dehydrogenases and related proteins	-	-	-	GFO_IDH_MocA
HD03_01109	1271255	1272679	-	1425		NAD-dependent malic enzyme	Malic enzyme, NAD binding domain	1.1.1.38	K00027	-	ACT_4,Malic_M,malic
HD03_01110	1273011	1274357	-	1347		hypothetical protein	-	-	-	-	-
HD03_01111	1274602	1275798	+	1197	gpgS	Glucosyl-3-phosphoglycerate synthase	transferase activity, transferring glycosyl groups	2.4.1.266	K13693	GT81	-
HD03_01112	1275795	1276664	+	870		Polyphosphate:AMP/ADP phosphotransferase	Polyphosphate kinase 2 (PPK2)	-	-	-	PPK2
HD03_01113	1276661	1277812	+	1152	ispG	4-hydroxy-3-methylbut-2-en-1-yl diphosphate synthase (flavodoxin)	Converts 2C-methyl-D-erythritol 2,4-cyclodiphosphate (ME-2,4cPP) into 1-hydroxy-2-methyl-2-(E)-butenyl 4-diphosphate	1.17.7.1,1.17.7.3	K03526	-	GcpE
HD03_01114	1277919	1278776	+	858	aroE	Shikimate dehydrogenase (NADP(+))	Involved in the biosynthesis of the chorismate, which leads to the biosynthesis of aromatic amino acids. Catalyzes the reversible NADPH linked reduction of 3-dehydroshikimate (DHSA) to yield shikimate (SA)	1.1.1.25	K00014	-	Shikimate_DH,Shikimate_dh_N
HD03_01115	1278773	1279300	+	528	aroK	Shikimate kinase 1	Catalyzes the specific phosphorylation of the 3-hydroxyl group of shikimic acid using ATP as a cosubstrate	2.7.1.71	K00891	-	SKI
HD03_01116	1279379	1280101	-	723		hypothetical protein	PFAM intradiol ring-cleavage dioxygenase	1.13.11.3	K00449	-	Dioxygenase_C
HD03_01117	1280770	1282494	+	1725	bicA	Bicarbonate transporter BicA	COG0659 Sulfate permease and related	-	K03321	-	STAS,Sulfate_transp
HD03_01118	1282513	1283142	-	630		hypothetical protein	-	-	-	-	-
HD03_01119	1283142	1283681	-	540		hypothetical protein	Protein of unknown function (DUF1579)	-	-	-	DUF1579
HD03_01120	1283959	1285020	+	1062		Penicillin acylase	COG3049 Penicillin V acylase and related	3.5.1.24	K01442	-	CBAH
HD03_01121	1284985	1285164	-	180		hypothetical protein
HD03_01122	1285121	1285879	-	759		hypothetical protein
HD03_01123	1286234	1287013	+	780	COQ5_4	2-methoxy-6-polyprenyl-1,4-benzoquinol methylase, mitochondrial	3-demethylubiquinone-9 3-O-methyltransferase activity	2.1.1.222,2.1.1.64	K00568	-	Methyltransf_12,Methyltransf_23,Methyltransf_25
HD03_01124	1287010	1288221	+	1212		hypothetical protein	FAD binding domain	1.3.99.38	K21401	-	FAD_binding_3
HD03_01125	1288339	1290372	-	2034		hypothetical protein	COG3119 Arylsulfatase A	-	-	-	HEAT_2,Sulfatase
HD03_01126	1290610	1291143	-	534		hypothetical protein	Double zinc ribbon	-	-	-	-
HD03_01127	1291604	1294096	+	2493		hypothetical protein	Patatin-like phospholipase	-	-	-	Patatin
HD03_01128	1294448	1294532	-	85		tRNA-Leu(caa)
HD03_01129	1294708	1294929	+	222		hypothetical protein
HD03_01130	1294926	1296536	-	1611		hypothetical protein	-	-	-	-	-
HD03_01131	1296536	1297312	-	777		Undecaprenyl-phosphate mannosyltransferase	Involved in cell wall	2.4.1.83	K00721	GT2	Glycos_transf_2
HD03_01132	1297740	1298618	-	879		GTP cyclohydrolase 1 type 2	TIGRFAM dinuclear metal center protein, YbgI SA1388 family	-	-	-	NIF3
HD03_01133	1298908	1299438	-	531	infC	Translation initiation factor IF-3	IF-3 binds to the 30S ribosomal subunit and shifts the equilibrum between 70S ribosomes and their 50S and 30S subunits in favor of the free subunits, thus enhancing the availability of 30S subunits on which protein synthesis initiation begins	-	K02520	-	IF3_C,IF3_N
HD03_01134	1299817	1299890	+	74		tRNA-Val(gac)
HD03_01135	1300012	1301055	+	1044	xerC_10	Tyrosine recombinase XerC	Phage integrase family	-	-	-	Phage_integrase
HD03_01136	1301052	1302611	+	1560	virD4	Protein VirD4	Type IV secretory system Conjugative DNA transfer	-	K03205	-	T4SS-DNA_transf
HD03_01137	1302679	1302804	+	126		hypothetical protein
HD03_01138	1303036	1303368	-	333		hypothetical protein
HD03_01139	1303398	1303601	-	204		hypothetical protein	Helix-turn-helix domain	-	-	-	HTH_17
HD03_01140	1303598	1304365	-	768		hypothetical protein
HD03_01141	1304418	1305131	-	714		hypothetical protein
HD03_01142	1305175	1305831	-	657		hypothetical protein
HD03_01143	1305842	1306591	-	750		hypothetical protein
HD03_01144	1306683	1309355	-	2673		hypothetical protein
HD03_01145	1309607	1310620	-	1014		hypothetical protein
HD03_01146	1310581	1314579	-	3999		hypothetical protein	Tetratricopeptide repeat	-	-	-	CHAT,TPR_1,TPR_11,TPR_2,TPR_8
HD03_01147	1314854	1315921	-	1068		hypothetical protein	Plasmid replication initiator	-	-	-	RPA
HD03_01148	1316094	1316231	-	138		hypothetical protein
HD03_01149	1316412	1316777	+	366		hypothetical protein	-	-	-	-	-
HD03_01150	1316901	1317869	+	969		hypothetical protein	Protein of unknown function (DUF3991)	-	-	-	DUF3991,Toprim_2
HD03_01151	1318077	1318301	-	225		hypothetical protein
HD03_01152	1318312	1318548	-	237		hypothetical protein
HD03_01153	1318548	1318802	-	255		hypothetical protein
HD03_01154	1319045	1319485	+	441		hypothetical protein	-	-	-	-	-
HD03_01155	1319539	1319742	+	204		hypothetical protein
HD03_01156	1319865	1320875	+	1011	traC_1	DNA primase TraC	Domain of unknown function (DUF1738)	-	-	-	DUF1738,Toprim_3
HD03_01157	1321075	1321353	+	279		hypothetical protein	-	-	-	-	-
HD03_01158	1321471	1322250	+	780		hypothetical protein	type I restriction enzyme	2.1.1.72	K03427	-	N6_Mtase
HD03_01159	1322473	1323942	+	1470		hypothetical protein	Alpha/beta hydrolase of unknown function (DUF900)	-	-	-	DUF900
HD03_01160	1323983	1324381	-	399		hypothetical protein
HD03_01161	1324384	1327350	-	2967	recD2_1	ATP-dependent RecD-like DNA helicase	TrwC relaxase	-	-	-	AAA_30,TrwC
HD03_01162	1327472	1327885	+	414		hypothetical protein
HD03_01163	1328100	1329668	+	1569		putative type I restriction enzymeP M protein	N-6 DNA Methylase	2.1.1.72	K03427	-	HsdM_N,N6_Mtase
HD03_01164	1329665	1330774	+	1110	yhcG	Putative nuclease YhcG	nuclease activity	-	-	-	DUF1016
HD03_01165	1330767	1331858	+	1092		hypothetical protein	COG0732 Restriction endonuclease S subunits	3.1.21.3	K01154	-	Methylase_S
HD03_01166	1331855	1333384	+	1530		hypothetical protein	Reverse transcriptase (RNA-dependent DNA polymerase)	-	-	-	RVT_1
HD03_01167	1333389	1336670	+	3282		hypothetical protein	Subunit R is required for both nuclease and ATPase activities, but not for modification	3.1.21.3	K01153	-	DUF3387,HSDR_N,ResIII
HD03_01168	1336663	1338111	+	1449		hypothetical protein	SEFIR domain	-	-	-	SEFIR
HD03_01169	1338655	1339470	+	816		hypothetical protein	Glycosyltransferase sugar-binding region containing DXD motif	-	-	-	Gly_transf_sug
HD03_01170	1339511	1341631	+	2121		hypothetical protein	Hydrolase Family 16	-	-	-	Glyco_hydro_16,Glyco_transf_25
HD03_01171	1341916	1342170	-	255		hypothetical protein	-	-	-	-	-
HD03_01172	1342167	1342787	-	621	soj_2;parA	Sporulation initiation inhibitor protein Soj	chromosome partitioning	-	K03496	-	AAA_31,MipZ
HD03_01173	1343020	1343646	+	627		hypothetical protein	BAR domain of APPL family	-	K12489	-	Ank,Ank_2,Ank_4,Ank_5,ArfGap,BAR_3,PH,Pkinase
HD03_01174	1343964	1344620	+	657		hypothetical protein
HD03_01175	1344664	1345392	-	729		hypothetical protein	response to abiotic stimulus	-	K03086	-	AAA_19,Ank,Ank_2,Ank_3,Ank_4,Ank_5,Sigma70_r2,Sigma70_r4,Viral_helicase1
HD03_01176	1345656	1382402	+	36747		hypothetical protein	Repeats in polycystic kidney disease 1 (PKD1) and other proteins	-	-	-	PKD
HD03_01177	1382701	1383387	+	687		hypothetical protein	Bacterial PH domain	-	-	-	bPH_2
HD03_01178	1383445	1383570	+	126		hypothetical protein
HD03_01179	1383738	1384121	-	384		hypothetical protein
HD03_01180	1384114	1385373	-	1260		hypothetical protein	Dolichyl-phosphate-mannose-protein mannosyltransferase	-	-	-	PMT_2
HD03_01181	1385443	1387041	-	1599	atsA_5	Arylsulfatase	Sulfatase	-	-	-	DUF4976,Sulfatase
HD03_01182	1387150	1387971	-	822	tolQ_1	Tol-Pal system protein TolQ	COG0811 Biopolymer transport	-	K03561	-	MotA_ExbB
HD03_01183	1387968	1389902	-	1935		hypothetical protein
HD03_01184	1389956	1392052	-	2097	tetP	hypothetical protein	Catalyzes the GTP-dependent ribosomal translocation step during translation elongation. During this step, the ribosome changes from the pre-translocational (PRE) to the post- translocational (POST) state as the newly formed A-site-bound peptidyl-tRNA and P-site-bound deacylated tRNA move to the P and E sites, respectively. Catalyzes the coordinated movement of the two tRNA molecules, the mRNA and…	-	K02355	-	EFG_C,EFG_II,EFG_IV,GTP_EFTU,NYN_YacP
HD03_01185	1392052	1394598	-	2547	pknD_11	Serine/threonine-protein kinase PknD	serine threonine protein kinase	2.7.11.1	K12132	-	AAA_16,Guanylate_cyc,HEAT_2,PP2C_2,Pkinase
HD03_01186	1394673	1395206	-	534	cinA_1	Putative competence-damage inducible protein	Belongs to the CinA family	3.5.1.42	K03743	-	CinA
HD03_01187	1395267	1395653	-	387		hypothetical protein
HD03_01188	1396043	1397314	+	1272	lpxB	Lipid-A-disaccharide synthase	Condensation of UDP-2,3-diacylglucosamine and 2,3- diacylglucosamine-1-phosphate to form lipid A disaccharide, a precursor of lipid A, a phosphorylated glycolipid that anchors the lipopolysaccharide to the outer membrane of the cell	2.4.1.182	K00748	GT19	LpxB
HD03_01189	1397571	1398353	+	783		hypothetical protein
HD03_01190	1398653	1399912	-	1260		hypothetical protein
HD03_01191	1399922	1401076	-	1155		hypothetical protein
HD03_01192	1401343	1401669	-	327		hypothetical protein
HD03_01193	1401691	1402500	-	810		hypothetical protein
HD03_01194	1402617	1403309	-	693		hypothetical protein
HD03_01195	1403341	1404477	-	1137		hypothetical protein
HD03_01196	1405271	1406080	-	810		hypothetical protein	DNA methylase	-	K03497	-	N6_N4_Mtase,ParBc
HD03_01197	1406248	1407453	+	1206		hypothetical protein	Sulfotransferase domain	-	-	-	Sulfotransfer_3
HD03_01198	1407441	1409546	+	2106		hypothetical protein	4-amino-4-deoxy-L-arabinose transferase activity	-	-	-	PMT_2,TPR_16
HD03_01199	1409530	1410423	+	894		hypothetical protein	Prokaryotic N-terminal methylation motif	-	-	-	N_methyl,SBP_bac_10
HD03_01200	1410416	1411228	+	813		hypothetical protein
HD03_01201	1411465	1412961	-	1497		hypothetical protein	Domain of Unknown Function (DUF1080)	-	-	-	DUF1080
HD03_01202	1413136	1416294	-	3159	dnaE2	Error-prone DNA polymerase	DNA polymerase involved in damage-induced mutagenesis and translesion synthesis (TLS). It is not the major replicative DNA polymerase	2.7.7.7	K14162	-	DNA_pol3_alpha,HHH_6,PHP
HD03_01203	1416368	1416661	-	294		hypothetical protein	Membrane	-	-	-	CSD,DUF1294
HD03_01204	1416695	1418695	+	2001	recD2_2	ATP-dependent RecD-like DNA helicase	AAA domain	-	-	-	AAA_11,AAA_12,RNase_H_2
HD03_01205	1418920	1419018	+	99		hypothetical protein
HD03_01206	1419085	1420518	-	1434	pchA	4-hydroxybenzaldehyde dehydrogenase (NADP(+))	belongs to the aldehyde dehydrogenase family	1.2.1.3,1.2.1.67	K00128,K21802	-	Aldedh
HD03_01207	1420515	1421855	-	1341	frlA	putative fructoselysine/psicoselysine transporter FrlA	Amino acid permease	-	K03294	-	AA_permease_2
HD03_01208	1421852	1422058	-	207		hypothetical protein
HD03_01209	1422235	1423299	-	1065		hypothetical protein	Belongs to the UPF0176 family	-	K07146	-	Rhodanese,Rhodanese_C
HD03_01210	1423393	1425387	-	1995	dbpA	ATP-dependent RNA helicase DbpA	DNA helicase	3.6.4.12	K03654	-	DEAD,Helicase_C,RecQ_Zn_bind
HD03_01211	1425557	1426003	-	447	rbsD	D-ribose pyranase	Belongs to the RbsD FucU family	5.1.3.29	K02431	-	RbsD_FucU
HD03_01212	1426121	1427437	+	1317		hypothetical protein	Peptidase M50	-	-	-	-
HD03_01213	1427663	1428460	+	798		hypothetical protein	-	-	-	-	DUF1449
HD03_01214	1428438	1430537	+	2100		hypothetical protein	Band 7 protein	-	-	-	-
HD03_01215	1430668	1435914	+	5247		hypothetical protein	ATPase involved in DNA repair	-	-	-	AAA,DUF3686
HD03_01216	1435911	1438544	-	2634	nanM_1	N-acetylneuraminate epimerase	Sodium:solute symporter family	-	-	-	Kelch_1,SSF
HD03_01217	1438544	1440043	-	1500		N-acetylgalactosamine-6-O-sulfatase	COG3119 Arylsulfatase A and related enzymes	-	-	-	DUF4976,Sulfatase
HD03_01218	1440209	1441147	-	939	nanA	N-acetylneuraminate lyase	Dihydrodipicolinate synthase N-acetylneuraminate lyase	4.1.3.3	K01639	-	DHDPS
HD03_01219	1441190	1442635	-	1446		Sulfatase	COG3119 Arylsulfatase A	-	-	-	DUF4976,Sulfatase
HD03_01220	1442839	1443822	+	984		hypothetical protein	Belongs to the hyi family	5.3.1.22	K01816	-	AP_endonuc_2
HD03_01221	1443879	1445231	+	1353	iolG_5	Inositol 2-dehydrogenase/D-chiro-inositol 3-dehydrogenase	Oxidoreductase family, NAD-binding Rossmann fold	-	-	-	GFO_IDH_MocA,GFO_IDH_MocA_C
HD03_01222	1445343	1446842	-	1500	iolG_6	Inositol 2-dehydrogenase/D-chiro-inositol 3-dehydrogenase	dehydrogenases and related proteins	-	-	-	GFO_IDH_MocA,TAT_signal
HD03_01223	1447024	1448535	+	1512		Ulvan-active sulfatase	Sulfatase	-	-	-	Sulfatase
HD03_01224	1448910	1449983	+	1074		hypothetical protein	general secretion pathway protein	-	K02456	-	N_methyl,SBP_bac_10
HD03_01225	1450078	1451199	+	1122		hypothetical protein	Protein conserved in bacteria	-	-	-	-
HD03_01226	1451261	1452406	+	1146		hypothetical protein
HD03_01227	1452430	1454142	-	1713		hypothetical protein	-	-	-	-	-
HD03_01228	1454175	1456010	-	1836	norR_2	Anaerobic nitric oxide reductase transcription regulator NorR	Bacterial regulatory protein, Fis family	-	-	-	GAF_2,HTH_8,Sigma54_activat,Yop-YscD_cpl
HD03_01229	1456213	1457001	-	789	dpgD	Enoyl-CoA-hydratase	Belongs to the enoyl-CoA hydratase isomerase family	4.2.1.18	K13766	-	ECH_1
HD03_01230	1457104	1458540	-	1437		hypothetical protein	Thioredoxin domain-containing protein	-	-	-	Thioredoxin,Trypsin_2
HD03_01231	1458981	1461014	+	2034	metG	Methionine--tRNA ligase	Is required not only for elongation of protein synthesis but also for the initiation of all mRNA translation through initiator tRNA(fMet) aminoacylation	6.1.1.10	K01874	-	Anticodon_1,tRNA-synt_1g,tRNA_bind
HD03_01232	1461030	1461533	+	504	bar	Phosphinothricin N-acetyltransferase	PFAM Acetyltransferase (GNAT) family	2.3.1.183	K03823	-	Acetyltransf_1,Acetyltransf_4
HD03_01233	1461765	1462913	+	1149	dprA	hypothetical protein	TIGRFAM DNA protecting protein DprA	-	K04096	-	DNA_processg_A,HHH_5
HD03_01234	1463010	1463978	-	969	btuD_4	Vitamin B12 import ATP-binding protein BtuD	ABC-type (unclassified) transport system ATPase	-	K06861	-	ABC_tran,BCA_ABC_TP_C
HD03_01235	1464014	1466188	-	2175		hypothetical protein	Belongs to the peptidase S26 family	3.4.21.89	K03100	-	Peptidase_S24
HD03_01236	1466339	1467280	+	942		hypothetical protein	Protein of unknown function (DUF1559)	-	-	-	N_methyl,SBP_bac_10
HD03_01237	1467335	1471294	-	3960	hrpA	hypothetical protein	ATP-dependent helicase	3.6.4.13	K03578	-	DUF3418,HA2,Helicase_C,OB_NTP_bind
HD03_01238	1471328	1473127	-	1800		hypothetical protein	COG0471 Di- and tricarboxylate	-	-	-	CitMHS,TrkA_C
HD03_01239	1473222	1473512	+	291		hypothetical protein	Protein of unknown function (DUF3311)	-	-	-	DUF3311
HD03_01240	1473512	1475086	+	1575	putP	Sodium/proline symporter	Belongs to the sodium solute symporter (SSF) (TC 2.A.21) family	-	K03307	-	SSF
HD03_01241	1475261	1476544	+	1284	bamB_6	Outer membrane protein assembly factor BamB	COG1520 FOG WD40-like repeat	-	-	-	PQQ_2,PQQ_3
HD03_01242	1476676	1476987	-	312	rplU	50S ribosomal protein L21	This protein binds to 23S rRNA in the presence of protein L20	-	K02888	-	Ribosomal_L21p
HD03_01243	1477112	1479421	-	2310	dap4_1	Dipeptidyl aminopeptidase 4	peptidase S9B dipeptidylpeptidase IV domain protein	3.4.14.5	K01278	-	DPPIV_N,Peptidase_S9
HD03_01244	1479706	1481466	+	1761		hypothetical protein	Sulfatase	-	K01138	-	Sulfatase
HD03_01245	1481562	1483724	-	2163		hypothetical protein	PDZ domain (Also known as DHR	-	K11749	-	PDZ_2,Peptidase_M50
HD03_01246	1483882	1484214	-	333		hypothetical protein
HD03_01247	1484172	1485425	-	1254	dxr	1-deoxy-D-xylulose 5-phosphate reductoisomerase	Catalyzes the NADP-dependent rearrangement and reduction of 1-deoxy-D-xylulose-5-phosphate (DXP) to 2-C-methyl-D-erythritol 4-phosphate (MEP)	1.1.1.267	K00099	-	DXPR_C,DXP_redisom_C,DXP_reductoisom
HD03_01248	1485744	1487813	+	2070	ftsH_1	ATP-dependent zinc metalloprotease FtsH	Acts as a processive, ATP-dependent zinc metallopeptidase for both cytoplasmic and membrane proteins. Plays a role in the quality control of integral membrane proteins	-	K03798	-	AAA,FtsH_ext,Peptidase_M41
HD03_01249	1488155	1489090	-	936	ldh	L-lactate dehydrogenase	Belongs to the LDH MDH superfamily	1.1.1.27	K00016	-	Ldh_1_C,Ldh_1_N
HD03_01250	1489219	1490082	-	864	mtnB	Methylthioribulose-1-phosphate dehydratase	COG0235 Ribulose-5-phosphate 4-epimerase and related	4.1.2.17	K01628	-	Aldolase_II
HD03_01251	1490146	1490424	-	279		hypothetical protein	Carbon dioxide concentrating mechanism carboxysome shell protein	-	K04028	-	EutN_CcmL
HD03_01252	1490421	1490747	-	327		hypothetical protein
HD03_01253	1490740	1490997	-	258		hypothetical protein	PFAM Ethanolamine utilization protein EutN carboxysome structural protein Ccml	-	K04028	-	EutN_CcmL
HD03_01254	1491035	1492480	-	1446	sucD_1	Succinate-semialdehyde dehydrogenase (acetylating)	PFAM Aldehyde dehydrogenase	-	K04021	-	Aldedh
HD03_01255	1492551	1492862	-	312	ccmL	Carbon dioxide concentrating mechanism protein CcmL	PFAM Ethanolamine utilization protein EutN carboxysome structural protein Ccml	-	K04028	-	EutN_CcmL
HD03_01256	1492899	1494092	-	1194	ackA_1	Acetate kinase	Catalyzes the formation of acetyl phosphate from acetate and ATP. Can also catalyze the reverse reaction	2.7.2.1	K00925	-	Acetate_kinase
HD03_01257	1494209	1494478	-	270	eutM	Ethanolamine utilization protein EutM	Carbon dioxide concentrating mechanism carboxysome shell protein	-	K04027	-	BMC
HD03_01258	1494612	1494908	-	297	pduA	Propanediol utilization protein PduA	Carbon dioxide concentrating mechanism carboxysome shell protein	-	K04027	-	BMC
HD03_01259	1495001	1495738	-	738		hypothetical protein	Involved in 1,2-propanediol (1,2-PD) degradation by catalyzing the conversion of propanoyl-CoA to propanoyl-phosphate	-	-	-	PTAC
HD03_01260	1495735	1496526	-	792	srlR	Glucitol operon repressor	COG1349 Transcriptional regulators of sugar metabolism	-	-	-	DeoRC,HTH_DeoR
HD03_01261	1496798	1497637	+	840	ycdF	Glucose 1-dehydrogenase 2	with different specificities (related to short-chain alcohol	1.1.1.47	K00034	-	adh_short_C2
HD03_01262	1497762	1498139	-	378		hypothetical protein	-	-	-	-	-
HD03_01263	1498340	1498870	-	531		hypothetical protein	-	-	-	-	-
HD03_01264	1499329	1501764	+	2436	gyrA_2	DNA gyrase subunit A	COG0188 Type IIA topoisomerase (DNA gyrase topo II topoisomerase IV) A subunit	5.99.1.3	K02469	-	DNA_gyraseA_C,DNA_topoisoIV
HD03_01265	1501849	1503117	+	1269	nce	hypothetical protein	calcium, potassium:sodium antiporter activity	-	K07301	-	Na_Ca_ex
HD03_01266	1503576	1504730	+	1155		hypothetical protein
HD03_01267	1504693	1504809	-	117		hypothetical protein
HD03_01268	1505411	1506100	-	690		hypothetical protein	Belongs to the UPF0502 family	-	K09915	-	DUF480
HD03_01269	1506219	1507844	+	1626		Ulvan-active sulfatase	Sulfatase	-	-	-	Sulfatase
HD03_01270	1507857	1508543	-	687		hypothetical protein	Methyladenine glycosylase	3.2.2.20	K01246	-	Adenine_glyco
HD03_01271	1508692	1511184	+	2493	hppA_1	Putative K(+)-stimulated pyrophosphate-energized sodium pump	Sodium pump that utilizes the energy of pyrophosphate hydrolysis as the driving force for Na( ) movement across the membrane	3.6.1.1	K01507,K15987	-	H_PPase
HD03_01272	1511272	1512291	-	1020	trpD2	Anthranilate phosphoribosyltransferase 2	Catalyzes the transfer of the phosphoribosyl group of 5- phosphorylribose-1-pyrophosphate (PRPP) to anthranilate to yield N-(5'-phosphoribosyl)-anthranilate (PRA)	2.4.2.18	K00766	-	Glycos_trans_3N,Glycos_transf_3
HD03_01273	1512370	1513869	+	1500		hypothetical protein	Protein of unknown function (DUF1501)	-	-	-	DUF1501
HD03_01274	1513998	1515161	+	1164	resA_3	Thiol-disulfide oxidoreductase ResA	Thioredoxin-like	-	-	-	AhpC-TSA,Redoxin
HD03_01275	1515201	1516976	-	1776		hypothetical protein
HD03_01276	1516973	1517710	-	738	ecsA	ABC-type transporter ATP-binding protein EcsA	ATPase activity	-	K01990	-	ABC_tran
HD03_01277	1517832	1518605	-	774	rutB	Peroxyureidoacrylate/ureidoacrylate amidohydrolase RutB	hydrolase activity, acting on carbon-nitrogen (but not peptide) bonds, in linear amides	3.5.1.110	K09020	-	Isochorismatase
HD03_01278	1518602	1519873	-	1272	amaB	N-carbamoyl-L-amino acid hydrolase	Peptidase family M28	3.5.1.116,3.5.1.6,3.5.1.87	K06016,K18151	-	M20_dimer,Peptidase_M20,Peptidase_M28
HD03_01279	1519873	1521720	-	1848	asnH	Asparagine synthetase [glutamine-hydrolyzing] 2	Asparagine synthase, glutamine-hydrolyzing	6.3.5.4	K01953	-	Asn_synthase,GATase_7
HD03_01280	1521923	1522966	-	1044	pyrB_1	Aspartate carbamoyltransferase	Belongs to the ATCase OTCase family	2.1.3.2	K00609	-	OTCace,OTCace_N
HD03_01281	1523049	1523171	-	123		hypothetical protein
HD03_01282	1523168	1524631	-	1464	opuE	Osmoregulated proline transporter OpuE	symporter activity	-	K03307,K20989	-	SSF
HD03_01283	1524628	1525464	-	837		hypothetical protein
HD03_01284	1525744	1527195	+	1452		Ulvan-active sulfatase	COG3119 Arylsulfatase A	-	-	-	Sulfatase
HD03_01285	1527173	1528810	-	1638		Ulvan-active sulfatase	COG3119 Arylsulfatase A	-	K01138	-	DUF4976,Sulfatase
HD03_01286	1528813	1531428	-	2616	rafA	hypothetical protein	alpha-galactosidase	3.2.1.22	K07407	-	Glyco_hydro_36C,Glyco_hydro_36N,Melibiase,Melibiase_2
HD03_01287	1531524	1532795	-	1272	agaA	Alpha-galactosidase A	Alpha-galactosidase	-	-	-	Melibiase_2
HD03_01288	1532862	1534700	-	1839	sglT_1	Sodium/glucose cotransporter	Belongs to the sodium solute symporter (SSF) (TC 2.A.21) family	-	K03307	-	SSF
HD03_01289	1534707	1536452	-	1746	sglT_2	Sodium/glucose cotransporter	Belongs to the sodium solute symporter (SSF) (TC 2.A.21) family	-	-	-	SSF
HD03_01290	1536475	1537944	-	1470	araA	L-arabinose isomerase	Catalyzes the conversion of L-arabinose to L-ribulose	5.3.1.4	K01804	-	Arabinose_Iso_C,Arabinose_Isome
HD03_01291	1537963	1538679	-	717	araD	L-ribulose-5-phosphate 4-epimerase	Class II Aldolase and Adducin N-terminal domain	5.1.3.4	K03077	-	Aldolase_II
HD03_01292	1538685	1540493	-	1809	araB	Ribulokinase	FGGY family of carbohydrate kinases, N-terminal domain	2.7.1.16	K00853	-	FGGY_C,FGGY_N
HD03_01293	1540674	1541861	+	1188	xylR_1	Xylose operon regulatory protein	Xylose operon regulatory protein	-	K02529	-	HTH_18,Peripla_BP_3
HD03_01294	1542020	1543240	+	1221	entS	Enterobactin exporter EntS	Transmembrane secretion effector	-	-	-	MFS_3
HD03_01295	1543396	1544886	-	1491	amtB_1	Ammonia channel	Ammonium Transporter	-	K03320	-	Ammonium_transp
HD03_01296	1545299	1546828	+	1530		N-acetylgalactosamine-6-O-sulfatase	COG3119 Arylsulfatase A	3.1.6.8	K01134	-	Sulfatase,Sulfatase_C
HD03_01297	1546856	1547698	-	843		hypothetical protein	isomerase	-	-	-	AP_endonuc_2
HD03_01298	1547957	1548655	-	699		hypothetical protein	membrane	-	K02451,K03832	-	T2SSB
HD03_01299	1549172	1549792	-	621		hypothetical protein	-	-	-	-	-
HD03_01300	1550064	1551107	+	1044		hypothetical protein	DNA segregation ATPase FtsK SpoIIIE	-	K03466	-	FtsK_SpoIIIE
HD03_01301	1551170	1551823	+	654	nth_1	Endonuclease III	DNA repair enzyme that has both DNA N-glycosylase activity and AP-lyase activity. The DNA N-glycosylase activity releases various damaged pyrimidines from DNA by cleaving the N- glycosidic bond, leaving an AP (apurinic apyrimidinic) site. The AP-lyase activity cleaves the phosphodiester bond 3' to the AP site by a beta-elimination, leaving a 3'-terminal unsaturated sugar and a product with a term…	4.2.99.18	K10773	-	EndIII_4Fe-2S,HhH-GPD
HD03_01302	1551849	1554086	-	2238	aas	Bifunctional protein Aas	AMP-dependent synthetase and ligase	2.3.1.40,6.2.1.20	K05939	-	AMP-binding,Acyltransferase,MFS_1
HD03_01303	1554378	1555850	-	1473	phr	hypothetical protein	DNA photolyase	4.1.99.3	K01669	-	DNA_photolyase
HD03_01304	1556055	1557344	+	1290		hypothetical protein	COG1989 Type II secretory pathway, prepilin signal peptidase PulO and related	3.4.23.43	K02654	-	DiS_P_DiS
HD03_01305	1557329	1558156	-	828	cheR1	Chemotaxis protein methyltransferase 1	PFAM MCP methyltransferase CheR-type	2.1.1.80	K00575	-	CheR,CheR_N
HD03_01306	1558260	1559372	-	1113	cheB_2	Protein-glutamate methylesterase/protein-glutamine glutaminase	catalyzes the demethylation of specific methylglutamate residues introduced into the chemoreceptors (methyl-accepting chemotaxis proteins) by CheR	3.1.1.61,3.5.1.44	K03412	-	CheB_methylest,Response_reg
HD03_01307	1559389	1561794	-	2406		hypothetical protein	COG0840 Methyl-accepting chemotaxis protein	-	K03406	-	HAMP,MCPsignal,PAS_4,dCache_1
HD03_01308	1561931	1562425	-	495	cheW	Chemotaxis protein CheW	CheW domain protein	-	-	-	CheW
HD03_01309	1562422	1565280	-	2859	rcsC_1	Sensor histidine kinase RcsC	Signal transducing histidine kinase, homodimeric	2.7.13.3	K02487,K03407,K06596	-	CheW,H-kinase_dim,HATPase_c,Hpt,Response_reg
HD03_01310	1565924	1566298	+	375	cheY_1	Chemotaxis protein CheY	cheY-homologous receiver domain	-	K03413	-	Response_reg
HD03_01311	1566437	1566940	+	504		hypothetical protein	inhibitor of MCP methylation homolog of CheC	-	K03409	-	CheX
HD03_01312	1567051	1568094	+	1044	hemH	Ferrochelatase	Catalyzes the ferrous insertion into protoporphyrin IX	4.99.1.1,4.99.1.9	K01772	-	Ferrochelatase
HD03_01313	1568114	1569424	-	1311		hypothetical protein	typically periplasmic contain C-terminal PDZ domain	3.4.21.107	K04771	-	PDZ_2,Trypsin_2
HD03_01314	1569954	1570367	-	414	dksA	RNA polymerase-binding transcription factor DksA	DksA TraR C4-type	-	K06204	-	zf-dskA_traR
HD03_01315	1571018	1574950	+	3933	smc_1	Chromosome partition protein Smc	nuclear chromosome segregation	-	-	-	Yop-YscD_cpl
HD03_01316	1574967	1576106	-	1140		hypothetical protein	Fatty acid desaturase	-	-	-	FA_desaturase
HD03_01317	1576211	1577500	+	1290		putative protein	HI0933-like protein	-	K07007	-	HI0933_like
HD03_01318	1577573	1579468	+	1896		hypothetical protein	PFAM Adenylyl cyclase class-3 4 guanylyl cyclase	4.6.1.1	K01768	-	FHA,Guanylate_cyc
HD03_01319	1579730	1581634	+	1905		hypothetical protein	-	-	-	-	-
HD03_01320	1581695	1583131	+	1437	resA_4	Thiol-disulfide oxidoreductase ResA	Participates in the translocation of lipoproteins from the inner membrane to the outer membrane. Only forms a complex with a lipoprotein if the residue after the N-terminal Cys is not an aspartate (The Asp acts as a targeting signal to indicate that the lipoprotein should stay in the inner membrane)	-	-	-	AhpC-TSA,DUF2092,LolA,Redoxin
HD03_01321	1583236	1585698	-	2463	malP	Maltodextrin phosphorylase	Phosphorylase is an important allosteric enzyme in carbohydrate metabolism. Enzymes from different sources differ in their regulatory mechanisms and in their natural substrates. However, all known phosphorylases share catalytic and structural properties	2.4.1.1	K00688	GT35	Phosphorylase
HD03_01322	1585723	1585971	-	249		hypothetical protein
HD03_01323	1586054	1587643	-	1590		Ribonuclease	exonuclease of the beta-lactamase fold involved in RNA processing	-	K07576	-	Beta-Casp,Lactamase_B,Lactamase_B_2,RMMBL
HD03_01324	1587877	1592880	+	5004	pknD_12	Serine/threonine-protein kinase PknD	Serine threonine protein kinase	2.7.11.1	K12132	-	Pkinase,TPR_10,TPR_8,WD40
HD03_01325	1592969	1594192	-	1224		hypothetical protein
HD03_01326	1594694	1596160	+	1467		hypothetical protein	nitronate monooxygenase activity	1.13.12.16	K00459	-	NMO
HD03_01327	1596207	1596416	-	210		Dodecin	Dodecin	-	K09165	-	Dodecin
HD03_01328	1596711	1597511	+	801		hypothetical protein	Domain of Unknown Function (DUF1080)	-	-	-	DUF1080
HD03_01329	1597651	1598649	+	999		Aldo/keto reductase	PFAM Aldo keto reductase family	1.1.1.307	K17743	-	Aldo_ket_red
HD03_01330	1598713	1601352	-	2640		hypothetical protein	Cytochrome c	-	-	-	Cytochrom_C
HD03_01331	1601485	1602330	-	846		hypothetical protein	-	-	-	-	-
HD03_01332	1602330	1603793	-	1464		hypothetical protein	protein involved in exopolysaccharide biosynthesis	-	-	-	-
HD03_01333	1603919	1605367	-	1449	namA	NADPH dehydrogenase	PFAM NADH flavin oxidoreductase NADH oxidase	-	-	-	Oxidored_FMN
HD03_01334	1605619	1606473	+	855	rhaR_2	HTH-type transcriptional activator RhaR	COG2207 AraC-type DNA-binding domain-containing	-	K02855	-	AraC_binding,HTH_18
HD03_01335	1606537	1606872	-	336		hypothetical protein	COG1886 Flagellar motor switch type III secretory pathway	-	K02417	-	FliMN_C
HD03_01336	1607139	1607912	+	774		hypothetical protein	Transport and Golgi organisation 2	-	-	-	TANGO2
HD03_01337	1607919	1608770	+	852		hypothetical protein	Carboxylesterase family	-	-	-	Abhydrolase_3,DLH
HD03_01338	1608812	1610158	-	1347	trkA	Trk system potassium uptake protein TrkA	TRK potassium uptake system protein (TrkA-2)	-	K03499	-	TrkA_C,TrkA_N
HD03_01339	1610168	1610359	-	192		hypothetical protein	-	-	-	-	-
HD03_01340	1610423	1611064	-	642		hypothetical protein	TM2 domain	-	-	-	-
HD03_01341	1611291	1612778	-	1488		hypothetical protein	lyase activity	-	-	-	-
HD03_01342	1613079	1613789	-	711		hypothetical protein	alginic acid biosynthetic process	3.2.1.18	K01186,K07004	GH33	DUF1573,Exo_endo_phos,SLH
HD03_01343	1614212	1617847	-	3636		hypothetical protein	Protein involved in outer membrane biogenesis	-	-	-	-
HD03_01344	1617977	1620109	-	2133	yoaA	putative ATP-dependent DNA helicase YoaA	helicase	3.6.4.12	K03722	-	DEAD,DEAD_2,Helicase_C_2,ResIII
HD03_01345	1620246	1621358	+	1113		hypothetical protein	integral membrane protein	-	-	-	-
HD03_01346	1621202	1621537	-	336		hypothetical protein
HD03_01347	1621549	1623978	+	2430		hypothetical protein	DNA topological change	-	-	-	PSCyt1,PSCyt3,PSD2,PSD3,PSD4,PSD5
HD03_01348	1624049	1625359	+	1311		hypothetical protein	Protein of unknown function (DUF1552)	-	-	-	HXXSHH
HD03_01349	1625638	1626717	+	1080	nanK	N-acetylmannosamine kinase	ROK family	2.7.1.188,2.7.1.2,2.7.1.214,2.7.1.55	K00845,K00881,K19979,K20433	-	ROK
HD03_01350	1626736	1626999	+	264		hypothetical protein	membrane	-	K00389	-	DUF202
HD03_01351	1627417	1628178	+	762		hypothetical protein	Glycosyl hydrolases family 16	-	-	-	CBM_6,Glyco_hydro_16
HD03_01352	1628387	1629547	-	1161		hypothetical protein	Protein of unknown function, DUF481	-	-	-	DUF481
HD03_01353	1629779	1630756	+	978		hypothetical protein	Peptidase family M28	-	-	-	Peptidase_M28
HD03_01354	1630763	1631134	+	372		hypothetical protein
HD03_01355	1631178	1634738	-	3561	nifJ	Pyruvate-flavodoxin oxidoreductase	Oxidoreductase required for the transfer of electrons from pyruvate to flavodoxin	-	-	-	EKR,Fer4_16,PFOR_II,POR,POR_N,TPP_enzyme_C
HD03_01356	1635295	1637094	+	1800	pepF1	Oligoendopeptidase F, plasmid	oligoendopeptidase F	-	K08602	-	Peptidase_M3,Peptidase_M3_N
HD03_01357	1637097	1637768	+	672		hypothetical protein	COG0122 3-methyladenine DNA glycosylase 8-oxoguanine DNA glycosylase	3.2.2.21	K01247	-	HhH-GPD
HD03_01358	1637854	1638522	+	669		hypothetical protein	TIGRFAM RNA polymerase sigma factor, sigma-70 family	-	K03088	-	GerE,Sigma70_r2
HD03_01359	1638740	1640512	+	1773		hypothetical protein	COG3119 Arylsulfatase A and related enzymes	3.1.6.12	K01135	-	Sulfatase
HD03_01360	1640670	1641233	+	564		hypothetical protein	-	-	-	-	-
HD03_01361	1641557	1644520	+	2964		hypothetical protein	Tetratricopeptide repeat	-	-	-	-
HD03_01362	1644601	1645179	+	579	olsG	Ornithine lipid N-methyltransferase	Methyltransferase domain	2.1.1.344	K22309	-	Methyltransf_25
HD03_01363	1645201	1645512	-	312		hypothetical protein
HD03_01364	1645615	1647273	-	1659	pknD_13	Serine/threonine-protein kinase PknD	Serine threonine protein	-	-	-	Pkinase
HD03_01365	1647350	1647874	-	525		hypothetical protein	GrpB protein	-	-	-	GrpB
HD03_01366	1648059	1650281	-	2223		hypothetical protein	SLA1 homology domain 1, SHD1	-	-	-	SHD1
HD03_01367	1650664	1652577	+	1914	rcsC_2	Sensor histidine kinase RcsC	Histidine kinase	-	-	-	DUF3365,HAMP,HATPase_c,HisKA
HD03_01368	1652574	1653038	+	465	rnhA_1	Ribonuclease HI	Endonuclease that specifically degrades the RNA of RNA- DNA hybrids	3.1.26.4	K03469	-	RNase_H
HD03_01369	1653276	1655843	+	2568	gyrB_1	Type 2 topoisomerase subunit B	A type II topoisomerase that negatively supercoils closed circular double-stranded (ds) DNA in an ATP-dependent manner to modulate DNA topology and maintain chromosomes in an underwound state. Negative supercoiling favors strand separation, and DNA replication, transcription, recombination and repair, all of which involve strand separation. Also able to catalyze the interconversion of other topol…	5.99.1.3	K02470	-	DNA_gyraseB,DNA_gyraseB_C,HATPase_c,Toprim
HD03_01370	1655965	1658013	+	2049		hypothetical protein	COG1331 Highly conserved protein containing a thioredoxin domain	-	K06888	-	GlcNAc_2-epim,Thioredox_DsbH
HD03_01371	1658035	1660497	-	2463		hypothetical protein	AAA-like domain	-	-	-	DUF853,DUF87,PDDEXK_1
HD03_01372	1660792	1661631	+	840	punA_1	Purine nucleoside phosphorylase 1	The purine nucleoside phosphorylases catalyze the phosphorolytic breakdown of the N-glycosidic bond in the beta- (deoxy)ribonucleoside molecules, with the formation of the corresponding free purine bases and pentose-1-phosphate	2.4.2.1	K03783	-	PNP_UDP_1
HD03_01373	1661651	1662337	-	687		hypothetical protein	Domain of Unknown Function (DUF1080)	-	-	-	DUF1080
HD03_01374	1662545	1663396	+	852	punA_2	Purine nucleoside phosphorylase 1	The purine nucleoside phosphorylases catalyze the phosphorolytic breakdown of the N-glycosidic bond in the beta- (deoxy)ribonucleoside molecules, with the formation of the corresponding free purine bases and pentose-1-phosphate	2.4.2.1	K03783	-	PNP_UDP_1
HD03_01375	1663560	1664261	+	702		hypothetical protein	GXGXG motif	2.1.1.21	K22082	-	GXGXG
HD03_01376	1664298	1665374	+	1077		hypothetical protein
HD03_01377	1665403	1667421	-	2019	nadE	Glutamine-dependent NAD(+) synthetase	Catalyzes the ATP-dependent amidation of deamido-NAD to form NAD. Uses L-glutamine as a nitrogen source	6.3.5.1	K01950	-	CN_hydrolase,NAD_synthase
HD03_01378	1667418	1668371	-	954		hypothetical protein	hydroxypyruvate isomerase activity	5.3.1.22	K01816	-	AP_endonuc_2
HD03_01379	1668596	1669636	-	1041	epsF_2	Type II secretion system protein F	General secretion pathway protein F-putative pilus protein	-	K02653	-	T2SSF
HD03_01380	1669769	1670059	-	291		hypothetical protein	-	-	-	-	-
HD03_01381	1670277	1671062	+	786	cckA	Sensor kinase CckA	Histidine kinase	-	-	-	HATPase_c,HisKA
HD03_01382	1671104	1671805	-	702		hypothetical protein	Conserved hypothetical protein (DUF2461)	-	-	-	DUF2461
HD03_01383	1671839	1673245	-	1407		hypothetical protein	Protein of unknown function (DUF1552)	-	-	-	HXXSHH
HD03_01384	1673331	1675784	-	2454		hypothetical protein	Protein of unknown function (DUF1587)	-	-	-	PSCyt3,PSD2,PSD3,PSD4,PSD5
HD03_01385	1676017	1676991	-	975		hypothetical protein	COG1045 Serine acetyltransferase	2.3.1.30	K00640	-	Hexapep
HD03_01386	1677260	1677688	-	429		hypothetical protein	-	-	-	-	-
HD03_01387	1678031	1678603	+	573		hypothetical protein
HD03_01388	1678672	1680591	+	1920	gyrB_2	DNA gyrase subunit B	COG0187 Type IIA topoisomerase (DNA gyrase topo II topoisomerase IV) B subunit	5.99.1.3	K02470,K02622	-	DNA_gyraseB,DNA_gyraseB_C,HATPase_c,Toprim
HD03_01389	1680753	1682123	+	1371		hypothetical protein	domain, Protein	3.2.1.4	K01179,K03932	CE1,GH5,GH9	Big_2,Cellulase,Flg_new,SLH
HD03_01390	1682349	1683161	+	813		hypothetical protein	-	-	-	-	-
HD03_01391	1683297	1684127	-	831	gt2F	hypothetical protein	COG0463 Glycosyltransferases involved in cell wall biogenesis	-	-	-	Glyco_transf_7C,Glycos_transf_2
HD03_01392	1684130	1685191	-	1062	mshA_2;lpcC	D-inositol-3-phosphate glycosyltransferase	Glycosyl transferases group 1	-	K12989	GT4	Glycos_transf_1
HD03_01393	1685221	1686120	-	900		hypothetical protein	Glycosyl transferase family 11	-	-	-	Glyco_transf_11
HD03_01394	1686154	1686474	+	321		hypothetical protein
HD03_01395	1686351	1687406	-	1056		hypothetical protein	Glycosyltransferase like family 2	-	-	-	Glycos_transf_2
HD03_01396	1687639	1688589	-	951		hypothetical protein	Glycosyltransferase like family 2	-	-	-	Glycos_transf_2
HD03_01397	1688595	1689605	-	1011		hypothetical protein	Glycosyltransferase like family 2	-	-	-	Glycos_transf_2
HD03_01398	1689973	1691169	+	1197	mshA_3	D-inositol-3-phosphate glycosyltransferase	Glycosyl transferase, group 1	-	-	-	Glyco_trans_4_4,Glyco_transf_4,Glycos_transf_1
HD03_01399	1691186	1691743	+	558		hypothetical protein
HD03_01400	1691790	1692674	-	885		hypothetical protein	transferase activity, transferring glycosyl groups	-	-	-	Glycos_transf_1
HD03_01401	1693203	1694225	+	1023		hypothetical protein	PFAM Methyltransferase type 11	-	-	-	Methyltransf_11
HD03_01402	1694237	1698139	+	3903		hypothetical protein	Glucose / Sorbosone dehydrogenase	-	K21430	-	CBM60,Calx-beta,DUF4347,GSDH,Lectin_legB
HD03_01403	1698226	1698792	+	567	pseH	hypothetical protein	COG1670 acetyltransferases, including N-acetylases of ribosomal proteins	2.3.1.202	K15896	-	Acetyltransf_1,Acetyltransf_3,Acetyltransf_4
HD03_01404	1698861	1699490	+	630		hypothetical protein	Specifically methylates the adenine in position 37 of tRNA(1)(Val) (anticodon cmo5UAC)	-	-	-	-
HD03_01405	1699499	1700206	-	708		hypothetical protein	GlcNAc-PI de-N-acetylase	-	-	-	PIG-L
HD03_01406	1700203	1700919	-	717	fmt_1	Methionyl-tRNA formyltransferase	Attaches a formyl group to the free amino group of methionyl-tRNA(fMet). The formyl group appears to play a dual role in the initiator identity of N-formylmethionyl-tRNA by promoting its recognition by IF2 and preventing the misappropriation of this tRNA by the elongation apparatus	2.1.2.9	K00604	-	Formyl_trans_C,Formyl_trans_N
HD03_01407	1700952	1701887	-	936		hypothetical protein	Methyltransferase domain	-	-	-	Methyltransf_25
HD03_01408	1701933	1702667	-	735	fabG_1	3-oxoacyl-[acyl-carrier-protein] reductase FabG	Short-chain dehydrogenase reductase SDR	1.1.1.100	K00059	-	adh_short_C2
HD03_01409	1702664	1703971	-	1308	menE_1	2-succinylbenzoate--CoA ligase	AMP-binding enzyme C-terminal domain	-	-	-	AMP-binding,AMP-binding_C
HD03_01410	1703961	1704236	-	276	acpM	hypothetical protein	Carrier of the growing fatty acid chain in fatty acid biosynthesis	-	K02078	-	PP-binding,ketoacyl-synt
HD03_01411	1704211	1705314	-	1104	pseI	Pseudaminic acid synthase	NeuB family	2.5.1.56	K01654	-	NeuB,SAF
HD03_01412	1705311	1706459	-	1149	pseG	UDP-2,4-diacetamido-2,4,6-trideoxy-beta-L-altropyranose hydrolase	transferase activity, transferring hexosyl groups	-	-	-	Acetyltransf_3,Glyco_tran_28_C
HD03_01413	1706460	1707233	-	774	kdsB_1	8-amino-3,8-dideoxy-manno-octulosonate cytidylyltransferase	Cytidylyltransferase	-	K07257	-	CTP_transf_3
HD03_01414	1707247	1708431	-	1185	arnB_1	UDP-4-amino-4-deoxy-L-arabinose--oxoglutarate aminotransferase	Belongs to the DegT DnrJ EryC1 family	-	-	-	DegT_DnrJ_EryC1
HD03_01415	1708453	1709508	-	1056	pseB	UDP-N-acetylglucosamine 4,6-dehydratase (inverting)	Flagellin modification protein FlmA	-	-	-	Polysacc_synt_2
HD03_01416	1709704	1710504	+	801		hypothetical protein	Macrocin-O-methyltransferase (TylF)	-	K05303	-	Methyltransf_24,TylF
HD03_01417	1710491	1711372	+	882		hypothetical protein	PFAM Methyltransferase domain	-	-	-	Methyltransf_11
HD03_01418	1711360	1712691	-	1332	mshA_4	D-inositol-3-phosphate glycosyltransferase	Glycosyl transferases group 1	-	-	-	Glycos_transf_1
HD03_01419	1713054	1713896	+	843		hypothetical protein
HD03_01420	1714565	1715044	+	480		hypothetical protein	Cupin 2, conserved barrel domain protein	-	-	-	Cupin_2
HD03_01421	1715047	1717281	+	2235		hypothetical protein	protein kinase related protein	-	-	-	PQQ_2
HD03_01422	1717351	1719504	+	2154	bamB_7	Outer membrane protein assembly factor BamB	PQQ-like domain	-	-	-	PQQ_2,PQQ_3
HD03_01423	1719732	1720211	+	480		hypothetical protein	Response regulator receiver domain	-	K03413	-	Response_reg
HD03_01424	1720305	1720691	+	387	panD	Aspartate 1-decarboxylase	Catalyzes the pyruvoyl-dependent decarboxylation of aspartate to produce beta-alanine	4.1.1.11	K01579	-	Asp_decarbox
HD03_01425	1720728	1721234	+	507		hypothetical protein	Putative inner membrane exporter, YdcZ	-	K09936	-	DMT_YdcZ
HD03_01426	1721437	1721931	+	495		hypothetical protein	3-hydroxymyristoyl 3-hydroxydecanoyl-(acyl carrier protein)	4.2.1.59	K02372	-	FabA
HD03_01427	1722059	1722448	+	390	acpP_1	Acyl carrier protein	Carrier of the growing fatty acid chain in fatty acid biosynthesis	-	-	-	PP-binding
HD03_01428	1722452	1722958	+	507		hypothetical protein	3-hydroxymyristoyl 3-hydroxydecanoyl-(acyl carrier protein)	4.2.1.59	K02372	-	FabA
HD03_01429	1723040	1724338	+	1299	fabF_2	3-oxoacyl-[acyl-carrier-protein] synthase 2	Catalyzes the condensation reaction of fatty acid synthesis by the addition to an acyl acceptor of two carbons from malonyl-ACP	2.3.1.179	K09458	-	Ketoacyl-synt_C,ketoacyl-synt
HD03_01430	1724364	1724762	+	399		hypothetical protein	-	-	-	-	-
HD03_01431	1724802	1725119	-	318		hypothetical protein	-	-	-	-	-
HD03_01432	1725230	1726573	+	1344		Ribonuclease	Exonuclease of the beta-lactamase fold involved in RNA processing	-	K07576	-	Beta-Casp,Lactamase_B,Lactamase_B_2,Lactamase_B_6,RMMBL
HD03_01433	1726619	1727917	+	1299		Renalase	Flavin containing amine oxidoreductase	-	-	-	Amino_oxidase
HD03_01434	1728009	1729466	+	1458		hypothetical protein	-	-	-	-	-
HD03_01435	1729463	1730833	+	1371		hypothetical protein
HD03_01436	1730830	1732215	-	1386		hypothetical protein	COG1596 Periplasmic protein involved in polysaccharide export	-	K01991	-	Poly_export,SLBB
HD03_01437	1732259	1733428	-	1170		hypothetical protein	-	-	-	-	-
HD03_01438	1733654	1735147	-	1494		hypothetical protein	PFAM Trehalose utilisation	-	-	-	DUF1080,ThuA
HD03_01439	1735414	1736418	+	1005	hemB	Delta-aminolevulinic acid dehydratase	Belongs to the ALAD family	4.2.1.24	K01698	-	ALAD
HD03_01440	1736431	1737321	-	891		hypothetical protein	Domain of unknown function (DUF4349)	-	-	-	DUF4349
HD03_01441	1737381	1738718	-	1338	bamB_8	Outer membrane protein assembly factor BamB	COG1520 FOG WD40-like repeat	-	-	-	PQQ_2,PQQ_3
HD03_01442	1738852	1739541	+	690	prmA_2	hypothetical protein	peptidase activity, acting on L-amino acid peptides	-	-	-	Methyltransf_16,PrmA
HD03_01443	1739585	1741249	-	1665		hypothetical protein	ATPase of the AAA family	-	-	-	AAA
HD03_01444	1741246	1742799	-	1554	dtpT	Di-/tripeptide transporter	POT family	-	K03305	-	PTR2
HD03_01445	1743035	1743349	-	315		hypothetical protein
HD03_01446	1743959	1744879	-	921	pleD_1	Response regulator PleD	diguanylate cyclase	-	-	-	GGDEF
HD03_01447	1744885	1746150	-	1266	glgC_2	Glucose-1-phosphate adenylyltransferase	Catalyzes the synthesis of ADP-glucose, a sugar donor used in elongation reactions on alpha-glucans	2.7.7.27	K00975	-	NTP_transferase
HD03_01448	1746725	1748266	+	1542	degP	Periplasmic serine endoprotease DegP	PDZ domain (Also known as DHR	3.4.21.107	K04771	-	PDZ_2,Trypsin_2
HD03_01449	1748354	1750075	-	1722		hypothetical protein	BNR repeat-containing family member	-	-	-	BNR_4
HD03_01450	1750084	1752069	+	1986	mutL	DNA mismatch repair protein MutL	This protein is involved in the repair of mismatches in DNA. It is required for dam-dependent methyl-directed DNA mismatch repair. May act as a molecular matchmaker , a protein that promotes the formation of a stable complex between two or more DNA-binding proteins in an ATP-dependent manner without itself being part of a final effector complex	-	K03572	-	DNA_mis_repair,HATPase_c_3,MutL_C
HD03_01451	1752118	1753131	-	1014		hypothetical protein	Converts alpha-N-acetylneuranimic acid (Neu5Ac) to the beta-anomer, accelerating the equilibrium between the alpha- and beta-anomers. Probably facilitates sialidase-negative bacteria to compete sucessfully for limited amounts of extracellular Neu5Ac, which is likely taken up in the beta-anomer. In addition, the rapid removal of sialic acid from solution might be advantageous to the bacterium to d…	-	-	-	Kelch_1,Kelch_4,Kelch_6
HD03_01452	1753139	1754158	-	1020		hypothetical protein	-	-	-	-	CBM_11,VanZ
HD03_01453	1754423	1754545	+	123		hypothetical protein
HD03_01454	1754578	1755930	+	1353	iolG_7	Inositol 2-dehydrogenase/D-chiro-inositol 3-dehydrogenase	and related	-	-	-	GFO_IDH_MocA
HD03_01455	1756000	1759044	+	3045		hypothetical protein	ASPIC and UnbV	-	-	-	UnbV_ASPIC,VCBS
HD03_01456	1759115	1761082	-	1968		hypothetical protein	Cytochrome c554 and c-prime	-	-	-	Cytochrome_C554
HD03_01457	1761131	1763395	-	2265		hypothetical protein	ASPIC and UnbV	-	-	-	UnbV_ASPIC,VCBS
HD03_01458	1763462	1765393	-	1932	mutS_1	DNA mismatch repair protein MutS	Mismatch repair ATPase (MutS family)	-	-	-	MutS_III,MutS_V
HD03_01459	1765419	1767062	-	1644		hypothetical protein	-	-	-	-	-
HD03_01460	1767193	1768284	-	1092		hypothetical protein	membrane	-	K08978	-	EamA
HD03_01461	1768334	1769764	+	1431	argD_1	Acetylornithine aminotransferase	Belongs to the class-III pyridoxal-phosphate-dependent aminotransferase family	2.6.1.11,2.6.1.17	K00821	-	Aminotran_3
HD03_01462	1769989	1771416	+	1428		hypothetical protein	Protein of unknown function (DUF1593)	-	-	-	DUF1593
HD03_01463	1771557	1772231	+	675		hypothetical protein
HD03_01464	1772345	1773556	+	1212	scmP	N-acetylcysteine deacetylase	COG1473 Metal-dependent amidase aminoacylase carboxypeptidase	-	K01436	-	M20_dimer,Peptidase_M20
HD03_01465	1773717	1774820	+	1104		Putative glutamate--cysteine ligase 2	ATP-dependent carboxylate-amine ligase which exhibits weak glutamate--cysteine ligase activity	-	K06048	-	GCS2
HD03_01466	1775025	1776362	+	1338		hypothetical protein	von Willebrand factor type A domain	-	K07114	-	VWA
HD03_01467	1776393	1778039	+	1647	sasA_3	Adaptive-response sensory-kinase SasA	His Kinase A (phosphoacceptor) domain	-	-	-	HATPase_c,HisKA
HD03_01468	1778036	1778758	+	723	phoP_1	Alkaline phosphatase synthesis transcriptional regulatory protein PhoP	Transcriptional regulatory protein, C terminal	-	-	-	Response_reg,Trans_reg_C
HD03_01469	1778798	1780132	-	1335	xylT	D-xylose transporter	Belongs to the major facilitator superfamily. Sugar transporter (TC 2.A.1.1) family	-	-	-	Sugar_tr
HD03_01470	1780383	1780697	-	315	comGC	hypothetical protein	Required for transformation and DNA binding	-	K02245,K02456	-	N_methyl
HD03_01471	1780697	1781803	-	1107	epsF_3	Type II secretion system protein F	protein transport across the cell outer membrane	-	K02653	-	T2SSF
HD03_01472	1781911	1783665	-	1755	epsE	Type II secretion system protein E	Type II secretion system (T2SS), protein E, N-terminal domain	-	K02652	-	T2SSE,T2SSE_N
HD03_01473	1783736	1784140	-	405	zraR_2	Transcriptional regulatory protein ZraR	cheY-homologous receiver domain	-	K07657	-	Response_reg
HD03_01474	1784516	1786693	+	2178		hypothetical protein	GGDEF domain	-	-	-	GGDEF,HD,PAS_4
HD03_01475	1786722	1787330	-	609		hypothetical protein
HD03_01476	1787767	1788828	-	1062	pyrD_1	Dihydroorotate dehydrogenase	dihydroorotate dehydrogenase activity	1.3.98.1	K00226	-	DHO_dh
HD03_01477	1789508	1790041	-	534		hypothetical protein	COG1670 Acetyltransferases, including N-acetylases of	-	-	-	Acetyltransf_3
HD03_01478	1790225	1790674	-	450	tadA_1;cdd	tRNA-specific adenosine deaminase	MafB19-like deaminase	3.5.4.1	K01485	-	dCMP_cyt_deam_1
HD03_01479	1790821	1791201	-	381		hypothetical protein
HD03_01480	1791247	1791486	-	240		hypothetical protein
HD03_01481	1792229	1792699	-	471		hypothetical protein
HD03_01482	1792793	1793089	-	297		hypothetical protein	-	-	-	-	-
HD03_01483	1793284	1793463	-	180		hypothetical protein
HD03_01484	1793641	1793925	-	285		hypothetical protein	-	-	-	-	-
HD03_01485	1794050	1795222	-	1173		hypothetical protein	exo-alpha-(2->6)-sialidase activity	3.2.1.52	K12373	GH20	BNR,BNR_2
HD03_01486	1795238	1795609	-	372		hypothetical protein
HD03_01487	1796107	1796562	-	456		hypothetical protein
HD03_01488	1797370	1797660	-	291		hypothetical protein
HD03_01489	1798133	1798627	-	495		hypothetical protein
HD03_01490	1798727	1799515	-	789		hypothetical protein	response to abiotic stimulus	-	K06867,K08738	-	Ank_2,Ank_3,Ank_4,Ank_5
HD03_01491	1800111	1800431	+	321		hypothetical protein
HD03_01492	1800687	1800995	-	309		hypothetical protein
HD03_01493	1801275	1801733	-	459		hypothetical protein	-	-	-	-	-
HD03_01494	1802945	1803670	-	726		hypothetical protein
HD03_01495	1803667	1804197	-	531		hypothetical protein
HD03_01496	1804300	1804863	-	564		hypothetical protein	-	-	-	-	-
HD03_01497	1805543	1806238	-	696		hypothetical protein
HD03_01498	1806378	1806506	-	129		hypothetical protein
HD03_01499	1806550	1807368	-	819		IS5 family transposase ISSfl7	COGs COG3293 Transposase and inactivated derivatives	-	-	-	DDE_Tnp_1_2,DUF4096
HD03_01500	1807447	1807683	-	237		hypothetical protein
HD03_01501	1808375	1809163	-	789		hypothetical protein	-	-	-	-	-
HD03_01502	1809160	1809543	-	384		hypothetical protein
HD03_01503	1809748	1810047	-	300		hypothetical protein
HD03_01504	1810047	1810163	-	117		hypothetical protein
HD03_01505	1810454	1810849	-	396		hypothetical protein
HD03_01506	1812614	1813432	-	819		IS5 family transposase ISSfl7	COGs COG3293 Transposase and inactivated derivatives	-	-	-	DDE_Tnp_1_2,DUF4096
HD03_01507	1813671	1814171	-	501		hypothetical protein
HD03_01508	1814299	1814889	-	591		hypothetical protein	Protein of unknown function (DUF1559)	-	-	-	N_methyl,SBP_bac_10
HD03_01509	1815000	1815632	-	633		hypothetical protein
HD03_01510	1815629	1816150	-	522		hypothetical protein
HD03_01511	1816853	1817461	-	609		hypothetical protein	-	-	-	-	-
HD03_01512	1818086	1818472	-	387		hypothetical protein	-	-	-	-	-
HD03_01513	1819228	1819455	+	228		hypothetical protein
HD03_01514	1819767	1820837	-	1071		hypothetical protein	AAA domain	-	-	-	AAA_31
HD03_01515	1820972	1821610	-	639		hypothetical protein
HD03_01516	1822312	1822839	-	528		hypothetical protein
HD03_01517	1822957	1823238	-	282		hypothetical protein	-	-	-	-	-
HD03_01518	1823330	1823677	-	348		hypothetical protein
HD03_01519	1823941	1824237	+	297		hypothetical protein
HD03_01520	1825747	1825956	-	210		hypothetical protein	Putative addiction module component	-	-	-	Unstab_antitox
HD03_01521	1826160	1826942	-	783		hypothetical protein
HD03_01522	1828719	1829090	-	372		hypothetical protein	-	-	-	-	-
HD03_01523	1829150	1829608	-	459		hypothetical protein	-	-	-	-	-
HD03_01524	1830400	1830822	-	423		hypothetical protein
HD03_01525	1831575	1832093	-	519		hypothetical protein	Barstar (barnase inhibitor)	-	-	-	Barstar
HD03_01526	1832783	1833310	-	528		hypothetical protein
HD03_01527	1833955	1834434	-	480		hypothetical protein	-	-	-	-	-
HD03_01528	1834752	1835240	-	489		hypothetical protein
HD03_01529	1835893	1836558	-	666		hypothetical protein
HD03_01530	1836500	1836655	-	156		hypothetical protein
HD03_01531	1836666	1837154	-	489		hypothetical protein
HD03_01532	1837325	1837906	-	582		hypothetical protein	-	-	-	-	-
HD03_01533	1838606	1839100	-	495		hypothetical protein
HD03_01534	1839291	1839518	+	228		hypothetical protein
HD03_01535	1840351	1840809	-	459		hypothetical protein	-	-	-	-	-
HD03_01536	1840981	1841310	-	330		hypothetical protein
HD03_01537	1841923	1842771	-	849		hypothetical protein
HD03_01538	1842868	1843653	-	786		hypothetical protein	regulation of response to stimulus	-	-	-	LRR_5
HD03_01539	1844905	1845495	-	591		hypothetical protein	Protein of unknown function (DUF1559)	-	-	-	N_methyl,SBP_bac_10
HD03_01540	1845672	1845923	-	252		hypothetical protein
HD03_01541	1846058	1846495	-	438		hypothetical protein
HD03_01542	1847604	1848119	-	516		hypothetical protein
HD03_01543	1848161	1848352	-	192		hypothetical protein
HD03_01544	1848750	1848980	+	231		hypothetical protein
HD03_01545	1850288	1850665	-	378		hypothetical protein
HD03_01546	1850680	1850880	-	201		hypothetical protein
HD03_01547	1850883	1852079	-	1197		Anaerobic sulfatase-maturating enzyme	Radical SAM superfamily	-	K06871	-	Fer4_12,Radical_SAM,SEC-C,SPASM
HD03_01548	1852115	1852417	-	303		hypothetical protein
HD03_01549	1852568	1853212	-	645		hypothetical protein
HD03_01550	1854513	1854944	-	432		hypothetical protein
HD03_01551	1856758	1857318	-	561		Acetyltransferase	COG1670 acetyltransferases, including N-acetylases of ribosomal proteins	2.3.1.82	K00663	-	Acetyltransf_3
HD03_01552	1857441	1858031	-	591		hypothetical protein	Protein of unknown function (DUF1559)	-	-	-	N_methyl,SBP_bac_10
HD03_01553	1858720	1859220	-	501		hypothetical protein
HD03_01554	1859263	1859892	-	630		hypothetical protein
HD03_01555	1859917	1860492	+	576		hypothetical protein	-	-	-	-	-
HD03_01556	1860535	1860888	+	354		hypothetical protein
HD03_01557	1861472	1862152	-	681		hypothetical protein
HD03_01558	1862264	1862764	-	501		hypothetical protein	-	-	-	-	-
HD03_01559	1864036	1864518	-	483		hypothetical protein
HD03_01560	1864680	1865114	-	435		hypothetical protein
HD03_01561	1865145	1865612	-	468		hypothetical protein
HD03_01562	1866319	1866831	-	513	mcrA	hypothetical protein	HNH endonuclease	-	-	-	HNH,HNH_5
HD03_01563	1866949	1867419	-	471		hypothetical protein
HD03_01564	1868095	1868604	-	510		hypothetical protein
HD03_01565	1868677	1869237	-	561		hypothetical protein
HD03_01566	1869779	1870156	-	378		hypothetical protein
HD03_01567	1871360	1871791	-	432		hypothetical protein
HD03_01568	1871991	1872437	-	447		hypothetical protein
HD03_01569	1872480	1873292	-	813		hypothetical protein	Leucine-rich repeats, outliers	-	-	-	LRR_6,LRR_8
HD03_01570	1873401	1874090	-	690		hypothetical protein	-	-	-	-	-
HD03_01571	1874091	1874501	-	411		hypothetical protein
HD03_01572	1874556	1875233	-	678		hypothetical protein
HD03_01573	1875293	1875628	+	336		hypothetical protein
HD03_01574	1875764	1876093	-	330		hypothetical protein
HD03_01575	1876197	1876430	-	234		hypothetical protein	-	-	-	-	-
HD03_01576	1876405	1876896	-	492		hypothetical protein	PIN domain	-	-	-	PIN
HD03_01577	1877010	1877333	+	324		hypothetical protein	-	-	-	-	-
HD03_01578	1877420	1877959	-	540		hypothetical protein
HD03_01579	1878380	1878958	+	579		hypothetical protein
HD03_01580	1879020	1879373	+	354		hypothetical protein
HD03_01581	1880615	1881010	-	396		hypothetical protein
HD03_01582	1881025	1881165	+	141		hypothetical protein
HD03_01583	1882506	1884260	+	1755	xerC_11	Tyrosine recombinase XerC	Phage integrase, N-terminal SAM-like domain	-	-	-	Phage_int_SAM_4,Phage_integrase
HD03_01584	1884456	1884575	+	120		hypothetical protein
HD03_01585	1884848	1884922	-	75		tRNA-Asp(gtc)
HD03_01586	1885366	1885539	+	174		hypothetical protein
HD03_01587	1885766	1886092	+	327		hypothetical protein	-	-	-	-	-
HD03_01588	1886180	1888750	+	2571		hypothetical protein	-	-	-	-	-
HD03_01589	1888747	1889673	+	927	lnrL_2	Linearmycin resistance ATP-binding protein LnrL	ABC-type multidrug transport system ATPase component	-	K01990	-	ABC_tran,DUF4162
HD03_01590	1889724	1890989	-	1266		hypothetical protein	Domain of Unknown Function (DUF1080)	-	-	-	DUF1080
HD03_01591	1891183	1892226	-	1044	mro_2	Aldose 1-epimerase	Converts alpha-aldose to the beta-anomer	5.1.3.3	K01785	-	Aldose_epim
HD03_01592	1892408	1893475	+	1068	dus_1	putative tRNA-dihydrouridine synthase	Catalyzes the synthesis of 5,6-dihydrouridine (D), a modified base found in the D-loop of most tRNAs, via the reduction of the C5-C6 double bond in target uridines	-	-	-	Dus
HD03_01593	1893492	1894526	-	1035	vdcA	Diguanylate cyclase VdcA	diguanylate cyclase (GGDEF) domain	-	-	-	GGDEF
HD03_01594	1894725	1894898	-	174		hypothetical protein
HD03_01595	1894916	1896247	-	1332		hypothetical protein	PIN domain	-	K07175	-	PIN_4,PhoH
HD03_01596	1896509	1897126	-	618		hypothetical protein	acetyltransferases and hydrolases with the alpha beta hydrolase fold	-	-	-	-
HD03_01597	1897123	1898526	-	1404		hypothetical protein	Protein of unknown function (DUF4038)	-	-	-	Collagen_bind_2,DUF4038
HD03_01598	1898687	1898760	-	74		tRNA-Arg(ccg)
HD03_01599	1898846	1899805	-	960		hypothetical protein	proteolysis	-	-	-	Rhomboid
HD03_01600	1899868	1901307	-	1440	zraR_3	Transcriptional regulatory protein ZraR	COG2204 Response regulator containing CheY-like receiver, AAA-type ATPase, and DNA-binding domains	-	K07713	-	HTH_8,Response_reg,Sigma54_activat
HD03_01601	1902569	1905820	-	3252	carB	Carbamoyl-phosphate synthase large chain	Carbamoylphosphate synthase large subunit	6.3.5.5	K01955	-	CPSase_L_D2,CPSase_L_D3,MGS
HD03_01602	1906206	1907702	+	1497	atsA_6	Arylsulfatase	COG3119 Arylsulfatase A and related enzymes	-	-	-	DUF4976,Sulfatase
HD03_01603	1907699	1908730	-	1032		hypothetical protein	COG0530 Ca2 Na antiporter	-	K07301	-	Na_Ca_ex
HD03_01604	1908878	1909258	-	381		hypothetical protein	Protein of unknown function (DUF971)	-	-	-	DUF971
HD03_01605	1909422	1910717	-	1296	paaK	Phenylacetate-coenzyme A ligase	COG1541 Coenzyme F390 synthetase	6.2.1.30	K01912	-	AMP-binding,AMP-binding_C_2
HD03_01606	1911062	1912282	+	1221		hypothetical protein	Protein of unknown function (DUF1559)	-	-	-	N_methyl,SBP_bac_10
HD03_01607	1912305	1912499	+	195		hypothetical protein
HD03_01608	1912648	1913922	+	1275		hypothetical protein	Pfam:N_methyl_2	-	-	-	N_methyl,SBP_bac_10
HD03_01609	1914721	1914809	-	89		tRNA-Leu(caa)
HD03_01610	1915205	1917349	+	2145		hypothetical protein	Type IV pilus assembly protein PilM;	-	-	-	PilM_2
HD03_01611	1917370	1919562	+	2193		hypothetical protein	-	-	K03641	-	LysM,PD40,Peptidase_M56,SBP_bac_10
HD03_01612	1919683	1920483	+	801		hypothetical protein
HD03_01613	1920678	1921745	+	1068		hypothetical protein	COG1957 Inosine-uridine nucleoside N-ribohydrolase	-	-	-	IU_nuc_hydro
HD03_01614	1921802	1923223	+	1422		Sulfatase	arylsulfatase activity	-	-	-	-
HD03_01615	1923220	1923597	-	378	csrA_2	Translational regulator CsrA	sensory transduction histidine kinase	-	-	-	CsrA,Response_reg
HD03_01616	1923736	1925205	-	1470		hypothetical protein	PFAM NAD-dependent epimerase dehydratase	-	-	-	DUF2867,NAD_binding_10
HD03_01617	1925269	1925481	+	213		hypothetical protein	-	-	-	-	-
HD03_01618	1925478	1925831	+	354		hypothetical protein
HD03_01619	1925906	1927450	-	1545		Ulvan-active sulfatase	arylsulfatase activity	-	-	-	Sulfatase
HD03_01620	1927609	1928025	-	417	epi_1	Ethylmalonyl-CoA/methylmalonyl-CoA epimerase	lactoylglutathione lyase activity	5.1.99.1	K05606	-	Glyoxalase_4
HD03_01621	1928102	1929505	-	1404		hypothetical protein	kinase activity	-	-	-	DUF1357_C,DUF1537
HD03_01622	1929563	1930201	-	639	kynB	Kynurenine formamidase	Putative cyclase	-	-	-	Cyclase
HD03_01623	1930198	1931229	-	1032	apsD	D-apiose dehydrogenase	Oxidoreductase family, NAD-binding Rossmann fold	-	-	-	GFO_IDH_MocA
HD03_01624	1931226	1932518	-	1293	sauU	putative sulfoacetate transporter SauU	Major Facilitator Superfamily	-	K03535	-	MFS_1
HD03_01625	1932713	1933654	-	942	mmgB; paaH	putative 3-hydroxybutyryl-CoA dehydrogenase	3-hydroxyacyl-CoA dehydrogenase	1.1.1.157	K00074	-	3HCDH,3HCDH_N
HD03_01626	1933651	1934745	-	1095	leuB_1	3-isopropylmalate dehydrogenase	Catalyzes the oxidation of 3-carboxy-2-hydroxy-4- methylpentanoate (3-isopropylmalate) to 3-carboxy-4-methyl-2- oxopentanoate. The product decarboxylates to 4-methyl-2 oxopentanoate	1.1.1.85	K00052	-	Iso_dh
HD03_01627	1934983	1936815	-	1833	mobA;moeA	Molybdenum cofactor guanylyltransferase	Molybdenum cofactor synthesis domain protein	2.10.1.1	K03750	-	MoCF_biosynth,MoeA_C,MoeA_N
HD03_01628	1936829	1937182	-	354		hypothetical protein	Carboxymuconolactone decarboxylase family	-	-	-	CMD
HD03_01629	1937183	1937569	-	387	glbN	Group 1 truncated hemoglobin GlbN	COG2346, Truncated hemoglobins	-	K03406,K06886	-	Bac_globin
HD03_01630	1937553	1939328	-	1776	cysG	Siroheme synthase	Belongs to the precorrin methyltransferase family	2.1.1.107,4.2.1.75	K13542	-	HEM4,TP_methylase
HD03_01631	1939463	1939732	+	270	rpsT	30S ribosomal protein S20	Binds directly to 16S ribosomal RNA	-	K02968	-	Ribosomal_S20p
HD03_01632	1940017	1941276	-	1260	dapL	LL-diaminopimelate aminotransferase	PFAM Aminotransferase class I and II	2.6.1.83	K10206	-	Aminotran_1_2
HD03_01633	1941408	1942061	-	654		hypothetical protein
HD03_01634	1942199	1942936	+	738	kinE	Sporulation kinase E	Histidine kinase	-	-	-	HATPase_c,HisKA
HD03_01635	1943353	1944768	+	1416		hypothetical protein	-	-	-	-	-
HD03_01636	1944877	1947042	-	2166	amyA	Alpha-amylase 1	Belongs to the glycosyl hydrolase 57 family	2.4.1.25	K22451	GH57	DUF1925,DUF1926,Glyco_hydro_57
HD03_01637	1947611	1948822	-	1212	galT	Galactose-1-phosphate uridylyltransferase	galactose-1-phosphate uridylyltransferase	2.7.7.12	K00965	-	DUF4921,GalP_UDP_tr_C,GalP_UDP_transf,HIT
HD03_01638	1948990	1950510	-	1521	glgA	Glycogen synthase	Synthesizes alpha-1,4-glucan chains using ADP-glucose	2.4.1.21	K00703	GT5	Glyco_transf_5,Glycos_transf_1
HD03_01639	1950914	1953457	+	2544		hypothetical protein	Membrane	-	-	-	Pkinase
HD03_01640	1953518	1954096	-	579		hypothetical protein	Molybdenum cofactor biosynthesis	2.7.7.75	K03638,K03831	-	MoCF_biosynth
HD03_01641	1954338	1955672	+	1335	rkpK	UDP-glucose 6-dehydrogenase	Belongs to the UDP-glucose GDP-mannose dehydrogenase family	1.1.1.22	K00012	-	UDPG_MGDP_dh,UDPG_MGDP_dh_C,UDPG_MGDP_dh_N
HD03_01642	1955817	1956884	+	1068	rfbE	CDP-paratose 2-epimerase	Male sterility protein	5.1.3.10	K12454	-	Epimerase
HD03_01643	1957349	1958305	+	957		hypothetical protein	signal transduction HD GYP protein	-	-	-	HD,HD_5
HD03_01644	1958266	1958754	+	489		hypothetical protein
HD03_01645	1958703	1961069	-	2367		hypothetical protein	of the RND superfamily	-	K07003	-	MMPL
HD03_01646	1961213	1962025	-	813		hypothetical protein
HD03_01647	1962155	1962349	+	195		hypothetical protein
HD03_01648	1962448	1963725	+	1278		hypothetical protein	Dolichyl-phosphate-mannose-protein mannosyltransferase	-	-	-	PMT_2
HD03_01649	1963725	1964345	+	621		hypothetical protein	ATPase activity	-	-	-	-
HD03_01650	1964359	1964775	-	417		hypothetical protein	-	-	-	-	-
HD03_01651	1964772	1965206	-	435		hypothetical protein	Acyl-ACP thioesterase	-	K07107	-	Acyl-ACP_TE
HD03_01652	1965530	1966255	+	726	msrA	Peptide methionine sulfoxide reductase MsrA	Has an important function as a repair enzyme for proteins that have been inactivated by oxidation. Catalyzes the reversible oxidation-reduction of methionine sulfoxide in proteins to methionine	1.8.4.11,1.8.4.12	K07304,K12267	-	PMSR
HD03_01653	1966319	1966774	+	456		hypothetical protein	-	-	-	-	-
HD03_01654	1966826	1967926	+	1101		hypothetical protein	ioli protein	5.3.99.11	K06606	-	AP_endonuc_2
HD03_01655	1967931	1968488	+	558		hypothetical protein	-	-	-	-	DinB_2
HD03_01656	1968535	1969839	+	1305		Carbohydrate esterase	alpha beta	-	-	-	-
HD03_01657	1969839	1971737	+	1899		hypothetical protein	ATP-dependent helicase	3.6.4.13	K03579	-	DEAD,HA2,Helicase_C,HrpB_C
HD03_01658	1971750	1972391	+	642		hypothetical protein	ATP-dependent helicase	3.6.4.13	K03579	-	DEAD,HA2,Helicase_C,HrpB_C
HD03_01659	1972435	1973109	+	675	fetA	putative iron export ATP-binding protein FetA	abc transporter	-	K02068	-	ABC_tran
HD03_01660	1973106	1973957	+	852	fetB	putative iron export permease protein FetB	Uncharacterised protein family (UPF0014)	-	K02069	-	UPF0014
HD03_01661	1973968	1975344	-	1377		hypothetical protein	membrane protein involved in D-alanine	-	K19294	-	MBOAT
HD03_01662	1975360	1976442	-	1083		hypothetical protein	-	-	-	-	-
HD03_01663	1976476	1976910	-	435	ppiB	putative peptidyl-prolyl cis-trans isomerase	PPIases accelerate the folding of proteins. It catalyzes the cis-trans isomerization of proline imidic peptide bonds in oligopeptides	5.2.1.8	K03768	-	Pro_isomerase
HD03_01664	1977055	1977591	-	537		hypothetical protein
HD03_01665	1977891	1978109	-	219		hypothetical protein
HD03_01666	1978208	1978723	+	516		hypothetical protein
HD03_01667	1978723	1980354	+	1632		Ulvan-active sulfatase	COG3119 Arylsulfatase A	-	K01138	-	HEAT_2,Sulfatase
HD03_01668	1980653	1981672	+	1020	glnII	Glutamine synthetase	glutamine synthetase	6.3.1.2	K01915	-	Gln-synt_C,Gln-synt_N
HD03_01669	1981960	1982958	+	999	pknD_14	Serine/threonine-protein kinase PknD	COG0515 Serine threonine protein	2.7.11.1	K12132	-	Pkinase
HD03_01670	1982963	1984870	+	1908	asnB	Asparagine synthetase [glutamine-hydrolyzing] 1	Asparagine synthase, glutamine-hydrolyzing	6.3.5.4	K01953	-	Asn_synthase,GATase_7
HD03_01671	1985194	1986759	+	1566		putative protein	Circularly permuted ATP-grasp type 2	-	-	-	CP_ATPgrasp_2
HD03_01672	1986843	1987790	+	948		putative protein	A predicted alpha-helical domain with a conserved ER motif.	-	-	-	Alpha-E
HD03_01673	1987787	1991221	+	3435		hypothetical protein	Putative amidoligase enzyme (DUF2126)	-	-	-	Bact_transglu_N,DUF2126,Transglut_core
HD03_01674	1991338	1994064	+	2727		putative protein	Circularly permuted ATP-grasp type 2	-	-	-	Alpha-E,CP_ATPgrasp_2
HD03_01675	1994061	1995143	+	1083		hypothetical protein	transglutaminase-like	-	-	-	Bact_transglu_N,Transglut_core
HD03_01676	1995163	1996059	+	897		hypothetical protein	Fructosamine kinase	-	-	-	Fructosamin_kin
HD03_01677	1996262	1997029	+	768	hisF	Imidazole glycerol phosphate synthase subunit HisF	IGPS catalyzes the conversion of PRFAR and glutamine to IGP, AICAR and glutamate. The HisF subunit catalyzes the cyclization activity that produces IGP and AICAR from PRFAR using the ammonia provided by the HisH subunit	-	K02500	-	His_biosynth
HD03_01678	1997128	1997940	+	813	pikAV	Thioesterase PikA5	Thioesterase domain	-	-	-	Thioesterase
HD03_01679	1998051	1999631	+	1581	purH	Bifunctional purine biosynthesis protein PurH	Bifunctional purine biosynthesis protein PurH	2.1.2.3,3.5.4.10	K00602	-	AICARFT_IMPCHas,MGS
HD03_01680	1999703	2000482	+	780	trpC	Indole-3-glycerol phosphate synthase	Belongs to the TrpC family	4.1.1.48	K01609	-	IGPS
HD03_01681	2000788	2002197	+	1410		hypothetical protein	Glycosyltransferase family 87	-	-	-	GT87
HD03_01682	2002395	2003246	+	852	arnC_1	Undecaprenyl-phosphate 4-deoxy-4-formamido-L-arabinose transferase	Glycosyl transferase, family 2	2.4.1.83,6.2.1.30	K00721,K01912,K08301	GT2	Glycos_transf_2
HD03_01683	2003297	2004727	+	1431		hypothetical protein	Flavin containing amine oxidoreductase	-	-	-	Amino_oxidase
HD03_01684	2005059	2007065	+	2007	btuD_5	Vitamin B12 import ATP-binding protein BtuD	ABC-type multidrug transport system ATPase and permease	-	K06147,K11085	-	ABC_membrane,ABC_tran
HD03_01685	2007062	2007613	+	552	nudF_1	ADP-ribose pyrophosphatase	pfam nudix	-	-	-	NUDIX
HD03_01686	2007638	2010847	-	3210		hypothetical protein	Cytochrome C oxidase, cbb3-type, subunit III	-	-	-	Cytochrome_CBB3
HD03_01687	2011385	2012671	+	1287	rhaA_2	L-rhamnose isomerase	L-rhamnose isomerase	5.3.1.14	K01813	-	RhaA
HD03_01688	2012714	2014138	+	1425		hypothetical protein	Belongs to the purine-cytosine permease (2.A.39) family	-	K03457	-	-
HD03_01689	2014157	2014354	+	198		hypothetical protein	-	-	-	-	-
HD03_01690	2014441	2017851	+	3411		hypothetical protein	Alpha-L-rhamnosidase N-terminal domain	3.2.1.40	K05989	-	Bac_rhamnosid,Bac_rhamnosid6H,Bac_rhamnosid_C,Bac_rhamnosid_N
HD03_01691	2017983	2020460	+	2478		hypothetical protein	Bacterial alpha-L-rhamnosidase C-terminal domain	-	-	-	Bac_rhamnosid,Bac_rhamnosid6H,Bac_rhamnosid_C,DUF1080
HD03_01692	2020635	2022029	+	1395		Bifunctional sulfatase/alpha-L-rhamnosidase	Domain of unknown function (DUF4976)	-	-	-	DUF4976,Sulfatase
HD03_01693	2022106	2022180	-	75		tRNA-Ala(ggc)
HD03_01694	2022574	2024397	-	1824		hypothetical protein	Leucine-rich repeat (LRR) protein	-	-	-	-
HD03_01695	2024426	2026012	+	1587		Ulvan-active sulfatase	COG3119 Arylsulfatase A	3.10.1.1	K01565	-	DUF4976,Sulfatase
HD03_01696	2026098	2028044	-	1947		hypothetical protein	Domain of unknown function (DUF4914)	-	-	-	DUF4914
HD03_01697	2028289	2034876	-	6588	ppsC_1	Phthiocerol synthesis polyketide synthase type I PpsC	Beta-ketoacyl synthase	-	-	-	ADH_N,ADH_zinc_N,Acyl_transf_1,KAsynt_C_assoc,KR,Ketoacyl-synt_C,PP-binding,PS-DH,Thioesterase,ketoacyl-synt
HD03_01698	2034848	2037175	-	2328	menE_2	2-succinylbenzoate--CoA ligase	COG0318 Acyl-CoA synthetases (AMP-forming) AMP-acid ligases	-	-	-	AMP-binding,PP-binding
HD03_01699	2037304	2037468	+	165		hypothetical protein
HD03_01700	2037544	2038290	+	747		hypothetical protein	-	-	-	-	-
HD03_01701	2038364	2038768	+	405		hypothetical protein
HD03_01702	2038818	2040527	-	1710		hypothetical protein	NosR regulatory protein	-	-	-	FMN_bind,Fer4_5
HD03_01703	2040560	2042824	-	2265		hypothetical protein	Glucose inhibited division protein A	-	-	-	FAD_oxidored
HD03_01704	2042837	2043598	+	762		hypothetical protein	-	-	-	-	-
HD03_01705	2043662	2044132	-	471		hypothetical protein	translation initiation inhibitor, yjgF family	-	-	-	YjgF_endoribonc
HD03_01706	2044129	2044254	-	126		hypothetical protein
HD03_01707	2044342	2044812	-	471	hisI	Phosphoribosyl-AMP cyclohydrolase	Catalyzes the hydrolysis of the adenine ring of phosphoribosyl-AMP	3.5.4.19	K01496	-	PRA-CH
HD03_01708	2044962	2045555	+	594		hypothetical protein	Glycosyltransferase like family 2	-	-	-	Glycos_transf_2
HD03_01709	2045641	2047071	+	1431	cpdA_3	3',5'-cyclic adenosine monophosphate phosphodiesterase CpdA	Purple acid Phosphatase, N-terminal domain	-	-	-	Metallophos,Pur_ac_phosph_N
HD03_01710	2047098	2047910	-	813	suhB_1	Inositol-1-monophosphatase	Inositol monophosphatase	3.1.3.25	K01092	-	Inositol_P
HD03_01711	2048047	2049039	-	993	yhdN	Aldo-keto reductase YhdN	Aldo/keto reductase family	-	-	-	Aldo_ket_red
HD03_01712	2049310	2050332	+	1023		hypothetical protein	transferase activity, transferring glycosyl groups	-	K20444	GT2,GT4	Glyco_tranf_2_3,Glyco_trans_1_2,Glycos_transf_2,Methyltransf_23
HD03_01713	2050435	2051919	-	1485		hypothetical protein	Protein of unknown function (DUF1501)	-	-	-	DUF1501
HD03_01714	2051932	2054346	-	2415		hypothetical protein	Planctomycete cytochrome C	-	-	-	PA14,PSCyt1,PSCyt2,PSD1
HD03_01715	2054592	2055053	-	462		hypothetical protein	Nickel-containing superoxide dismutase	1.15.1.1	K00518	-	Sod_Ni
HD03_01716	2055368	2056084	+	717		hypothetical protein	Domain of unknown function (DUF374)	-	-	-	DUF374
HD03_01717	2056242	2057303	+	1062		hypothetical protein	Cytochrome c554 and c-prime	-	-	-	Cytochrome_C554
HD03_01718	2057429	2060665	+	3237	sctC_4	Type 3 secretion system secretin	Bacterial type II/III secretion system short domain	-	-	-	Secretin_N
HD03_01719	2060912	2063623	+	2712		hypothetical protein	membrane protein-putative transporter	-	K06994	-	MMPL
HD03_01720	2063632	2064108	-	477		hypothetical protein	-	-	-	-	Hemerythrin
HD03_01721	2064231	2065184	-	954	epmA	Elongation factor P--(R)-beta-lysine ligase	synthetase (class II)	-	K04568	-	tRNA-synt_2
HD03_01722	2065287	2066318	+	1032		hypothetical protein	involved in molybdopterin and thiamine biosynthesis family 2	2.7.7.80	K21029	-
HD03_01723	2066466	2069039	-	2574	clpC	Negative regulator of genetic competence ClpC/MecB	with chaperone activity ATP-binding	-	K03696	-	AAA,AAA_2,ClpB_D2-small,Clp_N,UVR
HD03_01724	2069286	2069843	-	558		hypothetical protein	-	-	-	-	-
HD03_01725	2069936	2070844	-	909	dacA	Diadenylate cyclase	Diadenylate cyclase	-	-	-	DisA_N
HD03_01726	2070993	2072132	-	1140	ackA_2	Acetate kinase	Catalyzes the formation of acetyl phosphate from acetate and ATP. Can also catalyze the reverse reaction	2.7.2.1	K00925	-	Acetate_kinase
HD03_01727	2072129	2074276	-	2148	pta_1	Phosphate acetyltransferase	DRTGG domain	2.3.1.8	K13788	-	AAA_26,DRTGG,PTA_PTB
HD03_01728	2074282	2076705	-	2424		hypothetical protein	-	-	-	-	-
HD03_01729	2076944	2077942	-	999		hypothetical protein	ferredoxin MJ0251-putative Fe-S containing oxidoreductase	-	-	-	-
HD03_01730	2078079	2081033	-	2955	purL_1	Phosphoribosylformylglycinamidine synthase subunit PurL	Part of the phosphoribosylformylglycinamidine synthase complex involved in the purines biosynthetic pathway. Catalyzes the ATP-dependent conversion of formylglycinamide ribonucleotide (FGAR) and glutamine to yield formylglycinamidine ribonucleotide (FGAM) and glutamate. The FGAM synthase complex is composed of three subunits. PurQ produces an ammonia molecule by converting glutamine to glutamate.…	6.3.5.3	K01952	-	AIRS,AIRS_C,PurS
HD03_01731	2081287	2082150	-	864	tyrC	Cyclohexadienyl dehydrogenase	Prephenate dehydrogenase	1.3.1.12,1.3.1.43	K00210,K00220,K04517	-	PDH
HD03_01732	2082147	2083352	-	1206	ribBA	Riboflavin biosynthesis protein RibBA	Catalyzes the conversion of GTP to 2,5-diamino-6- ribosylamino-4(3H)-pyrimidinone 5'-phosphate (DARP), formate and pyrophosphate	3.5.4.25,4.1.99.12	K14652	-	DHBP_synthase,GTP_cyclohydro2
HD03_01733	2083493	2084569	+	1077	aes_2	Acetyl esterase	alpha/beta hydrolase fold	3.1.1.3	K01046	-	Abhydrolase_3
HD03_01734	2084548	2088531	+	3984		hypothetical protein	Hydantoinase B/oxoprolinase	3.5.2.9	K01469	-	Hydant_A_N,Hydantoinase_A,Hydantoinase_B
HD03_01735	2088583	2089791	+	1209		hypothetical protein	Di-haem cytochrome c peroxidase	1.11.1.5	K00428	-	CCP_MauG
HD03_01736	2089810	2090640	-	831	rlmB_1	23S rRNA (guanosine-2'-O-)-methyltransferase RlmB	SpoU rRNA Methylase	-	-	-	SpoU_methylase
HD03_01737	2090647	2090973	-	327		hypothetical protein	Zn-ribbon-containing possibly RNA-binding protein and truncated derivatives	2.7.7.7	K02343	-	DUF4038,DUF5060,DUF721
HD03_01738	2090970	2092088	-	1119	dnaN	Beta sliding clamp	Confers DNA tethering and processivity to DNA polymerases and other proteins. Acts as a clamp, forming a ring around DNA (a reaction catalyzed by the clamp-loading complex) which diffuses in an ATP-independent manner freely and bidirectionally along dsDNA. Initially characterized for its ability to contact the catalytic subunit of DNA polymerase III (Pol III), a complex, multichain enzyme respons…	2.7.7.7	K02338	-	DNA_pol3_beta,DNA_pol3_beta_2,DNA_pol3_beta_3
HD03_01739	2092744	2093886	-	1143	dnaA_1	Chromosomal replication initiator protein DnaA	it binds specifically double-stranded DNA at a 9 bp consensus (dnaA box) 5'-TTATC CA A CA A-3'. DnaA binds to ATP and to acidic phospholipids	-	K02313	-	Bac_DnaA,Bac_DnaA_C
HD03_01740	2094015	2095160	-	1146	iscS_1	Cysteine desulfurase IscS	COG1104 Cysteine sulfinate desulfinase cysteine desulfurase	2.8.1.7	K04487	-	Aminotran_5
HD03_01741	2095207	2095989	-	783		hypothetical protein	-	-	-	-	-
HD03_01742	2096062	2097243	+	1182	scpB_1	Segregation and condensation protein B	Participates in chromosomal partition during cell division. May act via the formation of a condensin-like complex containing Smc and ScpA that pull DNA away from mid-cell into both cell halves	-	K06024	-	SMC_ScpB
HD03_01743	2097305	2098690	-	1386	hemA	Glutamyl-tRNA reductase	Catalyzes the NADPH-dependent reduction of glutamyl- tRNA(Glu) to glutamate 1-semialdehyde (GSA)	1.2.1.70	K02492	-	GlutR_N,GlutR_dimer,Shikimate_DH
HD03_01744	2098687	2099622	-	936		hypothetical protein	PFAM Cytochrome c assembly protein	-	-	-	Cytochrom_C_asm
HD03_01745	2099825	2102356	-	2532	comEC	ComE operon protein 3	competence protein ComEC Rec2	-	K02238	-	Competence,DUF4131,Lactamase_B
HD03_01746	2102601	2104823	+	2223		Prolyl endopeptidase	Prolyl oligopeptidase	3.4.21.26	K01322	-	Peptidase_S9,Peptidase_S9_N
HD03_01747	2104953	2105759	+	807		hypothetical protein	PFAM peptidase M50	-	-	-	Peptidase_M50
HD03_01748	2106251	2106466	+	216		hypothetical protein
HD03_01749	2106659	2107738	-	1080		Iron-sulfur cluster carrier protein	Binds and transfers iron-sulfur (Fe-S) clusters to target apoproteins. Can hydrolyze ATP	-	K03593	-	FeS_assembly_P,ParA
HD03_01750	2107856	2108398	-	543		hypothetical protein
HD03_01751	2108395	2109756	-	1362	norR_3	Anaerobic nitric oxide reductase transcription regulator NorR	transcription factor binding	-	-	-	HTH_8,PAS,PAS_4,PAS_8,PAS_9,PrpR_N,Sigma54_activ_2,Sigma54_activat
HD03_01752	2109955	2110278	-	324		hypothetical protein	-	-	-	-	-
HD03_01753	2110532	2111908	+	1377		hypothetical protein	-	-	-	-	-
HD03_01754	2112038	2112712	+	675		hypothetical protein	Protein of unknown function (DUF3299)	-	-	-	DUF3299
HD03_01755	2112751	2113383	+	633		hypothetical protein	domain, Protein	-	-	-	DUF3299
HD03_01756	2113530	2114621	-	1092		hypothetical protein	Domain of unknown function (DUF4432)	-	-	-	DUF4432
HD03_01757	2114884	2116134	+	1251		hypothetical protein	cell wall glycoprotein biosynthetic process	-	-	-	-
HD03_01758	2116166	2117221	+	1056		hypothetical protein	PFAM Xylose isomerase-like TIM barrel	-	-	-	AP_endonuc_2
HD03_01759	2117376	2118506	+	1131	ntdC	Glucose-6-phosphate 3-dehydrogenase	PFAM oxidoreductase	-	-	-	GFO_IDH_MocA,GFO_IDH_MocA_C
HD03_01760	2118535	2119035	-	501		hypothetical protein	Protein conserved in bacteria	-	-	-	-
HD03_01761	2119333	2120829	+	1497		Ulvan-active sulfatase	COG3119 Arylsulfatase A	-	K01138	-	Sulfatase
HD03_01762	2120826	2122481	+	1656		N-acetylgalactosamine-6-O-sulfatase	arylsulfatase A	-	-	-	DUF4994,Sulfatase
HD03_01763	2122493	2123866	+	1374		Bifunctional sulfatase/alpha-L-rhamnosidase	COG3119 Arylsulfatase A and related enzymes	-	-	-	Beta_helix,DUF4976,Glyco_hydro_28,Pectate_lyase_3,Sulfatase
HD03_01764	2123914	2125356	-	1443	yfeW_2	Putative D-alanyl-D-alanine carboxypeptidase	Beta-lactamase	-	-	-	Beta-lactamase
HD03_01765	2125515	2125976	-	462		hypothetical protein
HD03_01766	2126241	2126840	+	600		hypothetical protein	Tellurite resistance protein TehB	-	-	-	Methyltransf_25
HD03_01767	2127157	2127621	+	465		hypothetical protein	SnoaL-like polyketide cyclase	-	-	-	SnoaL,SnoaL_2
HD03_01768	2127810	2128193	+	384		hypothetical protein
HD03_01769	2128284	2128676	+	393		hypothetical protein
HD03_01770	2128776	2129180	-	405		hypothetical protein
HD03_01771	2129394	2129837	+	444		hypothetical protein
HD03_01772	2130291	2131652	+	1362	hutI_2	Imidazolonepropionase	Amidohydrolase family	-	-	-	Amidohydro_1
HD03_01773	2131755	2132024	+	270		hypothetical protein
HD03_01774	2132460	2132579	+	120		hypothetical protein
HD03_01775	2132926	2133198	+	273		hypothetical protein
HD03_01776	2133498	2133647	+	150		hypothetical protein
HD03_01777	2133814	2134071	-	258		hypothetical protein
HD03_01778	2134381	2135196	+	816		hypothetical protein	TIR domain	-	-	-	TIR_2
HD03_01779	2135309	2135452	+	144		hypothetical protein
HD03_01780	2135956	2136969	+	1014		hypothetical protein
HD03_01781	2136999	2138285	+	1287		hypothetical protein	Pfam:Arch_ATPase	-	-	-	AAA_16
HD03_01782	2138397	2138813	-	417		hypothetical protein
HD03_01783	2138819	2139043	-	225		hypothetical protein
HD03_01784	2139040	2141148	-	2109		hypothetical protein	Phage terminase large subunit (GpA)	-	-	-	Terminase_GpA
HD03_01785	2141152	2141544	-	393		hypothetical protein
HD03_01786	2141541	2142794	-	1254		hypothetical protein
HD03_01787	2142870	2143688	-	819		IS5 family transposase ISSfl7	COGs COG3293 Transposase and inactivated derivatives	-	-	-	DDE_Tnp_1_2,DUF4096
HD03_01788	2143767	2144387	-	621		hypothetical protein
HD03_01789	2144433	2144714	-	282		hypothetical protein
HD03_01790	2144711	2144809	-	99		hypothetical protein
HD03_01791	2144809	2145729	-	921		hypothetical protein
HD03_01792	2145791	2146387	-	597		hypothetical protein
HD03_01793	2146450	2146686	-	237		hypothetical protein
HD03_01794	2146843	2147454	+	612		hypothetical protein
HD03_01795	2147408	2147758	-	351		hypothetical protein
HD03_01796	2148194	2149252	-	1059		hypothetical protein
HD03_01797	2149221	2150279	-	1059		hypothetical protein
HD03_01798	2150785	2150991	+	207		hypothetical protein
HD03_01799	2151316	2151633	+	318		hypothetical protein
HD03_01800	2151707	2151925	+	219		hypothetical protein
HD03_01801	2151995	2153233	-	1239		hypothetical protein
HD03_01802	2153846	2154121	-	276		hypothetical protein	regulation of single-species biofilm formation	-	-	-	HTH_11,WYL
HD03_01803	2154489	2154574	+	86		tRNA-Leu(taa)
HD03_01804	2154720	2154941	-	222		hypothetical protein
HD03_01805	2155592	2156272	-	681		hypothetical protein	Acetyltransferase (GNAT) domain	-	-	-	Acetyltransf_1,Acetyltransf_3
HD03_01806	2156396	2157811	-	1416	atsA_7	Arylsulfatase	PFAM sulfatase	-	-	-	Sulfatase
HD03_01807	2158043	2159215	+	1173		hypothetical protein	-	-	-	-	-
HD03_01808	2159216	2161468	-	2253		hypothetical protein	Belongs to the sigma-70 factor family. ECF subfamily	-	K03088	-	Sigma70_r2,Sigma70_r4_2
HD03_01809	2161486	2161725	-	240		hypothetical protein
HD03_01810	2161814	2162731	+	918	aes_3	Acetyl esterase	COG0657 Esterase lipase	-	-	-	Abhydrolase_3
HD03_01811	2162694	2162864	+	171		hypothetical protein
HD03_01812	2162857	2163234	+	378		hypothetical protein	single-stranded DNA binding	-	-	-	DUF3127
HD03_01813	2163242	2165968	-	2727		hypothetical protein	regulation of response to stimulus	-	K13730	-	LRR_6,NEL
HD03_01814	2166052	2166843	-	792		hypothetical protein	uracil-dna glycosylase	-	K10800	-	-
HD03_01815	2166907	2167788	-	882	aroE	hypothetical protein	Involved in the biosynthesis of the chorismate, which leads to the biosynthesis of aromatic amino acids. Catalyzes the reversible NADPH linked reduction of 3-dehydroshikimate (DHSA) to yield shikimate (SA)	1.1.1.25	K00014	-	Shikimate_DH,Shikimate_dh_N
HD03_01816	2167819	2168814	+	996		hypothetical protein
HD03_01817	2168795	2169520	+	726		hypothetical protein	Lecithin retinol acyltransferase	-	-	-	LRAT,PspA_IM30
HD03_01818	2169698	2172064	-	2367		hypothetical protein	-	-	-	-	YTV
HD03_01819	2173250	2175070	+	1821		hypothetical protein	response regulator receiver	-	-	-	GAF,GAF_2,PAS_4,Response_reg
HD03_01820	2175139	2175564	-	426	pleD_2	Response regulator PleD	cheY-homologous receiver domain	-	-	-	Response_reg
HD03_01821	2175590	2176855	-	1266	glyA	Serine hydroxymethyltransferase	Catalyzes the reversible interconversion of serine and glycine with tetrahydrofolate (THF) serving as the one-carbon carrier. This reaction serves as the major source of one-carbon groups required for the biosynthesis of purines, thymidylate, methionine, and other important biomolecules. Also exhibits THF- independent aldolase activity toward beta-hydroxyamino acids, producing glycine and aldehyd…	2.1.2.1	K00600	-	SHMT
HD03_01822	2176956	2177606	-	651		hypothetical protein
HD03_01823	2177611	2179125	-	1515		hypothetical protein	ClpP class	-	K07403	-	NfeD,SDH_sah
HD03_01824	2179301	2180896	-	1596	trkH	Trk system potassium uptake protein TrkH	COG0168 Trk-type K transport systems, membrane components	-	K03498	-	TrkH
HD03_01825	2181365	2182108	+	744	yedK	SOS response-associated protein YedK	Belongs to the SOS response-associated peptidase family	-	-	-	SRAP
HD03_01826	2182289	2183398	+	1110		hypothetical protein	amine dehydrogenase activity	-	-	-	-
HD03_01827	2183537	2183986	-	450		hypothetical protein	-	-	-	-	-
HD03_01828	2184083	2184673	-	591	cyaB	Adenylate cyclase CyaB	COG1437 Adenylate cyclase class 2 (thermophilic)	4.6.1.1	K05873	-	CYTH
HD03_01829	2184686	2185603	-	918		hypothetical protein	Involved in the tonB-independent uptake of proteins	-	-	-	-
HD03_01830	2185640	2186719	-	1080		hypothetical protein	EamA-like transporter family	-	-	-	EamA
HD03_01831	2186748	2187887	-	1140		hypothetical protein	Serine/threonine phosphatases, family 2C, catalytic domain	3.1.3.16	K01090,K20074	-	PP2C_2
HD03_01832	2188200	2188412	-	213		hypothetical protein
HD03_01833	2188412	2189479	-	1068	thiE	Thiamine-phosphate synthase	Condenses 4-methyl-5-(beta-hydroxyethyl)thiazole monophosphate (THZ-P) and 2-methyl-4-amino-5-hydroxymethyl pyrimidine pyrophosphate (HMP-PP) to form thiamine monophosphate (TMP)	2.5.1.3	K00788	-	Clp_N,TMP-TENI
HD03_01834	2189572	2190288	+	717		hypothetical protein	GDSL-like Lipase/Acylhydrolase	3.1.1.5	K10804	-	Lipase_GDSL_2
HD03_01835	2190461	2190634	-	174		hypothetical protein
HD03_01836	2190831	2192129	-	1299		IS1182 family transposase ISPlpa2	PFAM Transposase	-	-	-	DDE_Tnp_1_6,DUF772
HD03_01837	2192585	2193238	-	654		hypothetical protein	Protein of unknown function (DUF4254)	-	-	-	DUF4254
HD03_01838	2193390	2194208	-	819		hypothetical protein
HD03_01839	2194316	2194915	-	600		hypothetical protein
HD03_01840	2195039	2205283	-	10245		hypothetical protein	Domains in Na-Ca exchangers and integrin-beta4	-	-	-	CHU_C,Calx-beta,DUF11
HD03_01841	2205825	2207864	+	2040	bepA_1	Beta-barrel assembly-enhancing protease	Tetratricopeptide repeat	-	-	-	Glyco_transf_9,TPR_1,TPR_11
HD03_01842	2208005	2210572	-	2568		hypothetical protein	O-Antigen ligase	-	-	-	Wzy_C
HD03_01843	2210919	2211212	-	294		hypothetical protein
HD03_01844	2211336	2212571	-	1236		hypothetical protein
HD03_01845	2212628	2213347	-	720		hypothetical protein	PFAM Glycosyl transferases group 1	-	-	-	Glyco_trans_4_4,Glycos_transf_1
HD03_01846	2213414	2215108	-	1695	mshA_5	D-inositol-3-phosphate glycosyltransferase	PFAM Glycosyl transferases group 1	-	-	-	Glyco_trans_4_4,Glycos_transf_1
HD03_01847	2215432	2216271	-	840	kdtX	hypothetical protein	Glycosyl transferase, family 2	-	K12984	GT2	Glycos_transf_2
HD03_01848	2216418	2217437	-	1020		hypothetical protein	Glycosyl transferases group 1	-	-	-	Glyco_trans_1_4,Glyco_trans_4_4,Glyco_transf_4,Glycos_transf_1
HD03_01849	2217442	2218275	-	834		hypothetical protein	Glycosyl transferase family 2	-	-	-	Glycos_transf_2
HD03_01850	2218223	2218915	-	693	wcaF	hypothetical protein	acetyltransferase (isoleucine patch superfamily)	-	K03818	-	Hexapep,Hexapep_2
HD03_01851	2219010	2219588	-	579	dapH_1	2,3,4,5-tetrahydropyridine-2,6-dicarboxylate N-acetyltransferase	COG0110 Acetyltransferase (isoleucine patch superfamily)	-	-	-	Hexapep
HD03_01852	2219578	2220732	-	1155	wcfG	hypothetical protein	transferase activity, transferring glycosyl groups	-	-	-	Glyco_trans_1_4,Glyco_transf_4,Glycos_transf_1
HD03_01853	2220897	2222216	-	1320		hypothetical protein	polysaccharide biosynthetic process	-	-	-	-
HD03_01854	2222664	2223803	-	1140		hypothetical protein
HD03_01855	2223911	2224864	-	954		hypothetical protein	Transposase	-	K07492	-	DDE_Tnp_1,DDE_Tnp_1_2,DUF4096
HD03_01856	2224902	2226518	-	1617	gmd_1	GDP-mannose 4,6-dehydratase	Catalyzes the conversion of GDP-D-mannose to GDP-4- dehydro-6-deoxy-D-mannose	4.2.1.47	K01711	-	GDP_Man_Dehyd
HD03_01857	2226653	2228371	-	1719		hypothetical protein	Bacterial sugar transferase	-	-	-	Bac_transf,CoA_binding_3
HD03_01858	2228539	2229840	+	1302		IS1182 family transposase ISPlpa2	PFAM Transposase	-	-	-	DDE_Tnp_1_6,DUF772
HD03_01859	2230476	2232926	-	2451		hypothetical protein	CobQ CobB MinD ParA nucleotide binding domain	-	K16554	-	AAA_31,CbiA,Wzz
HD03_01860	2232956	2233495	+	540		hypothetical protein
HD03_01861	2234196	2234678	-	483		hypothetical protein	Transposase	-	-	-	Y1_Tnp
HD03_01862	2234996	2237368	-	2373		hypothetical protein	Tetratricopeptide repeat	-	-	-	-
HD03_01863	2237530	2238900	-	1371		hypothetical protein	PAP2 superfamily	-	-	-	Dockerin_1,PAP2
HD03_01864	2239171	2239244	+	74		tRNA-Arg(cct)
HD03_01865	2239284	2240129	-	846		hypothetical protein	arylsulfatase A	3.1.6.13	K01136	-	Sulfatase
HD03_01866	2240179	2240676	-	498		hypothetical protein
HD03_01867	2240680	2242503	+	1824		hypothetical protein	COG3119 Arylsulfatase A and related enzymes	3.1.6.12	K01135	-	Sulfatase
HD03_01868	2242690	2245146	+	2457		hypothetical protein	hydrolase, family 65, central catalytic	3.2.1.51	K15923	GH95	Glyco_hyd_65N_2,Glyco_hydro_65C,Glyco_hydro_65N,Glyco_hydro_65m
HD03_01869	2245355	2246620	-	1266		hypothetical protein	Glycosyl hydrolases family 43	-	-	-	Glyco_hydro_43
HD03_01870	2246755	2247834	-	1080	yphC	D-arabitol-phosphate dehydrogenase	alcohol dehydrogenase	1.1.1.1	K13953	-	ADH_N,ADH_zinc_N
HD03_01871	2247891	2248937	-	1047		Aldo/keto reductase	PFAM Aldo keto reductase family	1.1.1.307	K17743	-	Aldo_ket_red
HD03_01872	2249046	2249534	-	489		hypothetical protein	-	-	-	-	RbsD_FucU
HD03_01873	2249657	2250667	-	1011	mro_3	Aldose 1-epimerase	Converts alpha-aldose to the beta-anomer	5.1.3.3	K01785	-	Aldose_epim
HD03_01874	2250724	2251833	-	1110	Vejaci	3,6-anhydro-alpha-L-galactonate cycloisomerase	Mandelate racemase / muconate lactonizing enzyme, N-terminal domain	-	-	-	MR_MLE_C,MR_MLE_N
HD03_01875	2251853	2253319	-	1467	Vejahgd	3,6-anhydro-alpha-L-galactose dehydrogenase	Belongs to the aldehyde dehydrogenase family	1.2.1.18,1.2.1.27	K00140	-	Aldedh
HD03_01876	2253458	2254228	-	771	kduD	2-dehydro-3-deoxy-D-gluconate 5-dehydrogenase	Enoyl-(Acyl carrier protein) reductase	1.1.1.127	K00065	-	adh_short_C2
HD03_01877	2254241	2255257	-	1017		D-arabitol-phosphate dehydrogenase	Catalyzes the NAD( )-dependent oxidation of L-threonine to 2-amino-3-ketobutyrate	-	-	-	ADH_N,ADH_zinc_N
HD03_01878	2255349	2256410	-	1062	mro_4	Aldose 1-epimerase	Converts alpha-aldose to the beta-anomer	5.1.3.3	K01785	-	Aldose_epim
HD03_01879	2256617	2257720	-	1104	rhaT_1	L-rhamnose-proton symporter	L-rhamnose-proton symport protein (RhaT)	-	-	-	RhaT
HD03_01880	2257791	2258393	-	603		hypothetical protein	helix_turn_helix gluconate operon transcriptional repressor	-	-	-	FCD,GntR
HD03_01881	2259078	2259524	-	447		hypothetical protein	Universal stress protein family	-	-	-	Usp
HD03_01882	2259609	2260931	-	1323		hypothetical protein	Putative beta barrel porin-7 (BBP7)	-	-	-	BBP7
HD03_01883	2261205	2261573	+	369		hypothetical protein	mercury ion transmembrane transporter activity	-	-	-	-
HD03_01884	2261578	2262435	+	858	cbiX	Sirohydrochlorin cobaltochelatase	CbiX	4.99.1.3	K03795	-	CbiX
HD03_01885	2262521	2265277	-	2757		hypothetical protein	-	-	-	-	-
HD03_01886	2265314	2266705	+	1392	argH	Argininosuccinate lyase	argininosuccinate lyase	4.3.2.1	K01755	-	ASL_C2,Lyase_1
HD03_01887	2266760	2268157	-	1398	bamB_9	Outer membrane protein assembly factor BamB	COG1520 FOG WD40-like repeat	-	-	-	PQQ_2,PQQ_3
HD03_01888	2268183	2268299	+	117		hypothetical protein
HD03_01889	2268314	2268808	+	495		putative protein	phosphohistidine phosphatase, SixA	-	K08296	-	His_Phos_1
HD03_01890	2268816	2270027	+	1212		hypothetical protein	Calcineurin-like phosphoesterase	-	K07098	-	Metallophos
HD03_01891	2270053	2271819	-	1767	pknD_15	Serine/threonine-protein kinase PknD	Protein kinase domain	2.7.11.1	K08884,K12132	-	Pkinase
HD03_01892	2271816	2272481	-	666	cnrH	RNA polymerase sigma factor CnrH	RNA polymerase sigma factor	-	K03088	-	Sigma70_ECF,Sigma70_r2,Sigma70_r4_2
HD03_01893	2272763	2273065	+	303		hypothetical protein
HD03_01894	2273112	2274704	+	1593		hypothetical protein	Domain of unknown function (DUF4332)	-	-	-	DUF4332
HD03_01895	2274940	2276181	+	1242	gdhA	Glutamate dehydrogenase	Belongs to the Glu Leu Phe Val dehydrogenases family	1.4.1.3	K00261	-	ELFV_dehydrog,ELFV_dehydrog_N
HD03_01896	2276219	2277784	-	1566	phrB	(6-4) photolyase	protein related to deoxyribodipyrimidine photolyase	-	K06876	-	DPRP,FAD_binding_7
HD03_01897	2277956	2278774	+	819	hisA	1-(5-phosphoribosyl)-5-[(5-phosphoribosylamino)methylideneamino] imidazole-4-carboxamide isomerase	1-(5-phosphoribosyl)-5- (5-phosphoribosylamino)methylideneamino imidazole-4-carboxamide isomerase	5.3.1.16	K01814	-	His_biosynth
HD03_01898	2278774	2280924	+	2151		hypothetical protein	Prolyl oligopeptidase family	-	-	-	Peptidase_S9
HD03_01899	2280975	2282120	-	1146		hypothetical protein	-	-	-	-	HTH_26
HD03_01900	2282454	2285960	+	3507		hypothetical protein	domain, Protein	-	-	-	-
HD03_01901	2286025	2287383	+	1359	allB	Allantoinase	dihydroorotase	3.5.2.2,3.5.2.3,3.5.2.5	K01464,K01465,K01466	-	Amidohydro_1
HD03_01902	2287364	2288314	+	951		hypothetical protein	Domain of Unknown Function (DUF1080)	-	-	-	DUF1080
HD03_01903	2288971	2289912	+	942		hypothetical protein	-	-	K15125	-	Peptidase_C39,Peptidase_C39_2,Peptidase_C70
HD03_01904	2290207	2291133	+	927		hypothetical protein	Xylose isomerase-like TIM barrel	-	-	-	AP_endonuc_2
HD03_01905	2291238	2293055	+	1818		hypothetical protein	COG3119 Arylsulfatase A	-	-	-	Sulfatase
HD03_01906	2293170	2293937	+	768		hypothetical protein	domain protein	-	-	-	TrkA_C
HD03_01907	2294010	2294942	+	933	prkC_2	Serine/threonine-protein kinase PrkC	Protein tyrosine kinase	2.7.11.1	K12132	-	Pkinase
HD03_01908	2295048	2297303	-	2256	pnp_1	Polyribonucleotide nucleotidyltransferase	Involved in mRNA degradation. Catalyzes the phosphorolysis of single-stranded polyribonucleotides processively in the 3'- to 5'-direction	2.7.7.8	K00962	-	KH_1,PNPase,RNase_PH,RNase_PH_C,S1
HD03_01909	2297483	2297632	-	150		hypothetical protein
HD03_01910	2297660	2297929	-	270	rpsO	30S ribosomal protein S15	Forms an intersubunit bridge (bridge B4) with the 23S rRNA of the 50S subunit in the ribosome	-	K02956	-	Ribosomal_S15
HD03_01911	2298050	2298730	-	681	cysC	Adenylyl-sulfate kinase	Catalyzes the synthesis of activated sulfate	2.7.1.25	K00860	-	APS_kinase
HD03_01912	2298854	2300095	-	1242		hypothetical protein
HD03_01913	2300453	2302075	+	1623		hypothetical protein	COG3119 Arylsulfatase A and related enzymes	-	-	-	Sulfatase
HD03_01914	2303301	2303375	+	75		tRNA-Arg(tcg)
HD03_01915	2303685	2304836	-	1152		hypothetical protein	Uncharacterized protein conserved in bacteria C-term(DUF2220)	-	-	-	DUF2220,DUF3322
HD03_01916	2304833	2308252	-	3420		hypothetical protein	Putative exonuclease SbcCD, C subunit	-	-	-	AAA_29,SbcCD_C
HD03_01917	2308252	2308995	-	744		hypothetical protein	Domain of unknown function (DUF4194)	-	-	-	DUF4194
HD03_01918	2308992	2310476	-	1485		hypothetical protein	peptidase	-	-	-	ABC_trans_CmpB,DUF3375
HD03_01919	2310779	2311018	-	240		hypothetical protein	Domain of unknown function (DUF4314)	-	-	-	DUF4314
HD03_01920	2311327	2311581	-	255		hypothetical protein
HD03_01921	2311616	2311810	-	195		hypothetical protein
HD03_01922	2312038	2312454	-	417		hypothetical protein	-	-	-	-	-
HD03_01923	2312451	2313989	-	1539		hypothetical protein	Site-specific recombinase, DNA invertase Pin	-	-	-	Recombinase,Resolvase,Zn_ribbon_recom
HD03_01924	2313986	2314480	-	495		hypothetical protein	Protein of unknown function (DUF2924)	-	-	-	DUF2924
HD03_01925	2314470	2314715	-	246		hypothetical protein
HD03_01926	2314820	2315242	-	423		hypothetical protein
HD03_01927	2315429	2315584	-	156		hypothetical protein
HD03_01928	2315581	2317548	-	1968		hypothetical protein	Psort location Cytoplasmic, score	-	K06919	-	AAA_25,PriCT_1,Prim-Pol
HD03_01929	2317535	2317768	-	234		hypothetical protein
HD03_01930	2318551	2320524	-	1974		hypothetical protein	Histidine kinase	-	-	-	HATPase_c,HisKA_3
HD03_01931	2320587	2321273	-	687	degU_1;LuxR	Transcriptional regulatory protein DegU	Two component transcriptional regulator, LuxR family	-	-	-	GerE,Response_reg
HD03_01932	2321400	2322749	+	1350	iolG_8	Inositol 2-dehydrogenase/D-chiro-inositol 3-dehydrogenase	COGs COG0673 dehydrogenase and related protein	-	-	-	GFO_IDH_MocA
HD03_01933	2322746	2326171	+	3426		hypothetical protein	polygalacturonase activity	-	-	-	Beta_helix,Big_2,F5_F8_type_C,Pectate_lyase_3
HD03_01934	2326176	2327750	+	1575		hypothetical protein	PFAM Di-glucose binding within endoplasmic reticulum	-	-	-	Beta_helix,Malectin,NPCBM,PA14,RicinB_lectin_2
HD03_01935	2327804	2329126	+	1323		hypothetical protein	-	-	-	-	-
HD03_01936	2329195	2331267	+	2073		hypothetical protein	gluconolaconase	-	-	-	Pectate_lyase_3,SGL
HD03_01937	2331328	2334141	+	2814		hypothetical protein	polysaccharide deacetylase	-	-	-	CelD_N,DUF3298,DUF4163,Glyco_hydro_9,Polysacc_deac_1
HD03_01938	2334187	2335401	-	1215		hypothetical protein	Sulphur transport	-	K07112	-	Sulf_transp
HD03_01939	2335531	2336025	-	495		hypothetical protein	Alpha-acetolactate decarboxylase	4.1.1.5	K01575	-	-
HD03_01940	2335982	2336296	-	315		hypothetical protein	Alpha-acetolactate decarboxylase	4.1.1.5	K01575	-	-
HD03_01941	2336373	2337308	-	936		hypothetical protein	COG3258 Cytochrome c	1.8.2.2	K19713	-	Cytochrom_C,Cytochrome_CBB3
HD03_01942	2337344	2338069	-	726	COQ5_5	2-methoxy-6-polyprenyl-1,4-benzoquinol methylase, mitochondrial	PFAM Methyltransferase type 11	-	-	-	DrsE,Methyltransf_25
HD03_01943	2338066	2338794	-	729	lolD_2;hrtA	Lipoprotein-releasing system ATP-binding protein LolD	lipoprotein transporter activity	-	K02003,K09814	-	ABC_tran
HD03_01944	2338791	2340002	-	1212		putative ABC transporter permease	efflux transmembrane transporter activity	-	K02004	-	FtsX,MacB_PCD
HD03_01945	2340016	2341161	-	1146	macA	Macrolide export protein MacA	Belongs to the membrane fusion protein (MFP) (TC 8.A.1) family	-	-	-	Biotin_lipoyl_2,HlyD_D23
HD03_01946	2341403	2342605	-	1203	yjlD; selD	NADH dehydrogenase-like protein YjlD	NADH dehydrogenase	2.7.9.3	K01008	-	AIRS,AIRS_C,Pyr_redox_2
HD03_01947	2342605	2343141	-	537		hypothetical protein	Catalyzes the ATP-dependent transfer of a sulfur to tRNA to produce 4-thiouridine in position 8 of tRNAs, which functions as a near-UV photosensor. Also catalyzes the transfer of sulfur to the sulfur carrier protein ThiS, forming ThiS-thiocarboxylate. This is a step in the synthesis of thiazole, in the thiamine biosynthesis pathway. The sulfur is donated as persulfide by IscS	2.8.1.1,2.8.1.2	K00406,K01011	-	Cytochrome_CBB3,PALP,Rhodanese
HD03_01948	2343218	2343841	-	624		hypothetical protein	Protein of unknown function (DUF3365)	-	-	-	DUF3365
HD03_01949	2343838	2344485	-	648	tpm	Thiopurine S-methyltransferase	Thiopurine S-methyltransferase (TPMT)	-	-	-	TPMT
HD03_01950	2344487	2345590	-	1104		hypothetical protein	DsrE/DsrF-like family	-	K09004	-	DrsE
HD03_01951	2345666	2346145	-	480	bfr	Bacterioferritin	Iron-storage protein, whose ferroxidase center binds Fe(2 ) ions, oxidizes them by dioxygen to Fe(3 ), and participates in the subsequent Fe(3 ) oxide mineral core formation within the central cavity of the protein complex	1.16.3.1	K03594	-	Ferritin
HD03_01952	2346184	2347248	-	1065	ccp_1	Cytochrome c551 peroxidase	Di-haem cytochrome c peroxidase	1.11.1.5	K00428	-	CCP_MauG,Cytochrom_C
HD03_01953	2347319	2347474	-	156		hypothetical protein
HD03_01954	2347423	2348844	-	1422	gloB_2	Hydroxyacylglutathione hydrolase	COG0491 Zn-dependent	3.1.2.6	K01069	-	Lactamase_B,Rhodanese
HD03_01955	2348929	2349756	-	828		hypothetical protein	membrane transporter protein	-	K07090	-	TauE
HD03_01956	2349744	2350289	-	546	ygaP_2	Inner membrane protein YgaP	SMART Rhodanese domain protein	-	-	-	DUF2892,Rhodanese
HD03_01957	2350403	2350744	-	342		hypothetical protein	Bacterial regulatory protein, arsR	-	-	-	HTH_20
HD03_01958	2351057	2352316	-	1260		hypothetical protein	-	-	-	-	-
HD03_01959	2352524	2353366	-	843		hypothetical protein	Metal-dependent hydrolase, beta-lactamase superfamily II	2.5.1.105	K06897	-	Lactamase_B
HD03_01960	2353418	2354734	-	1317	zraR_4	Transcriptional regulatory protein ZraR	Two component, sigma54 specific, transcriptional regulator, Fis family	-	K07713	-	HTH_8,Response_reg,Sigma54_activat
HD03_01961	2354724	2356094	-	1371	sasA_4	Adaptive-response sensory-kinase SasA	His Kinase A (phosphoacceptor) domain	-	-	-	HATPase_c
HD03_01962	2356425	2356622	-	198		hypothetical protein
HD03_01963	2356677	2357063	-	387		hypothetical protein
HD03_01964	2357383	2357808	+	426		hypothetical protein	Domain of unknown function (DUF4405)	-	-	-	DUF4405
HD03_01965	2357778	2359085	-	1308	iolG_9	Inositol 2-dehydrogenase/D-chiro-inositol 3-dehydrogenase	and related	-	-	-	GFO_IDH_MocA,GFO_IDH_MocA_C
HD03_01966	2359236	2360672	+	1437		Sulfatase	arylsulfatase A	-	-	-	DUF4976,Sulfatase
HD03_01967	2360999	2361661	+	663	gntR	putative D-xylose utilization operon transcriptional repressor	Transcriptional regulator, GntR family	-	-	-	FCD,GntR
HD03_01968	2361658	2362656	+	999		hypothetical protein	myo-inosose-2 dehydratase activity	-	-	-	AP_endonuc_2
HD03_01969	2362705	2364018	+	1314		hypothetical protein	Oxidoreductase family, NAD-binding Rossmann fold	-	-	-	GFO_IDH_MocA
HD03_01970	2364042	2364818	+	777		hypothetical protein	Trehalose utilisation	-	K09992	-	ThuA
HD03_01971	2364838	2365866	+	1029	egtB_1	Hercynine oxygenase	Sulfatase-modifying factor enzyme 1	-	-	-	FGE-sulfatase
HD03_01972	2366018	2367238	+	1221		hypothetical protein	Repeat domain in Vibrio, Colwellia, Bradyrhizobium and Shewanella	-	-	-	VCBS
HD03_01973	2367262	2369052	+	1791		hypothetical protein	COG3119 Arylsulfatase A and related enzymes	3.1.6.8	K01134	-	Sulfatase
HD03_01974	2369093	2370490	+	1398		N-acetylgalactosamine-6-O-sulfatase	COG3119 Arylsulfatase A and related enzymes	-	K01138	-	Sulfatase
HD03_01975	2370507	2372822	+	2316		hypothetical protein	Glycosyl hydrolase family 9	-	-	-	CelD_N,Glyco_hydro_9
HD03_01976	2372822	2374420	+	1599		Ulvan-active sulfatase	arylsulfatase activity	-	-	-	Sulfatase
HD03_01977	2374417	2376228	+	1812		hypothetical protein	Domain of unknown function (DUF362)	-	-	-	DUF362
HD03_01978	2376225	2377529	+	1305		hypothetical protein	Sodium bile acid symporter family	-	K03453	-	SBF
HD03_01979	2377526	2378581	+	1056		hypothetical protein	converts alpha-aldose to the beta-anomer	-	-	-	-
HD03_01980	2378578	2379921	+	1344		D-galactonate dehydratase family member	mandelate racemase muconate lactonizing	4.2.1.8	K08323	-	MR_MLE_C,MR_MLE_N
HD03_01981	2379974	2381344	+	1371	iolG_10	Inositol 2-dehydrogenase/D-chiro-inositol 3-dehydrogenase	Oxidoreductase family, NAD-binding Rossmann fold	-	-	-	GFO_IDH_MocA
HD03_01982	2381423	2383354	+	1932		hypothetical protein	PhoD-like phosphatase	-	-	-	PhoD
HD03_01983	2383460	2385592	+	2133	hypBA1_2	Non-reducing end beta-L-arabinofuranosidase	glycosyl hydrolase of	-	K09955	-	Glyco_hydro_127
HD03_01984	2385780	2386643	+	864		Ulvan-active sulfatase	COG3119 Arylsulfatase A and related enzymes	-	-	-	DUF4976,Sulfatase
HD03_01985	2386733	2387551	+	819		IS5 family transposase ISSfl7	COGs COG3293 Transposase and inactivated derivatives	-	-	-	DDE_Tnp_1_2,DUF4096
HD03_01986	2387605	2388138	+	534		Ulvan-active sulfatase	COG3119 Arylsulfatase A and related enzymes	-	-	-	DUF4976,Sulfatase
HD03_01987	2388144	2389049	+	906		hypothetical protein	Protein of unknown function (DUF4038)	-	-	-	Collagen_bind_2,DUF4038,DUF5060
HD03_01988	2389001	2389228	+	228		Sulfatase	Protein of unknown function (DUF229)	-	-	-	Sulfatase
HD03_01989	2389257	2389631	+	375		hypothetical protein	arylsulfatase A	-	-	-	DUF4976,Sulfatase
HD03_01990	2389800	2390204	-	405		hypothetical protein
HD03_01991	2390311	2390760	+	450		hypothetical protein	alpha/beta hydrolase fold	-	-	-	Abhydrolase_3
HD03_01992	2390749	2390892	-	144		hypothetical protein
HD03_01993	2390914	2392278	-	1365		hypothetical protein	Belongs to the 'phage' integrase family	-	-	-	Phage_int_SAM_5,Phage_integrase
HD03_01994	2392411	2392830	-	420		hypothetical protein	-	-	-	-	-
HD03_01995	2392966	2394714	-	1749		hypothetical protein	DNA polymerase family A	-	-	-	DNA_pol_A
HD03_01996	2394714	2395421	-	708		hypothetical protein	-	-	-	-	-
HD03_01997	2395432	2395644	-	213		hypothetical protein
HD03_01998	2395644	2395922	-	279		hypothetical protein
[truncated: 3,653 more rows]

## Sheet: Table S4
Table S4 List and taxonomic status of 143 genomes: 142 Planctomycetota strains from NCBI and Crateriforma sp. HD03
Genomes	Phylum	Class	Order	Family	Genus	Species
GCA_000153105.1	Planctomycetota	Planctomycetes	Pirellulales	Pirellulaceae	Blastopirellula	Blastopirellula marina
GCA_003335485.1	Planctomycetota	Planctomycetes	Pirellulales	Pirellulaceae	Blastopirellula_A	Blastopirellula_A marina_A
GCA_007860005.1	Planctomycetota	Brocadiae	Brocadiales	Brocadiaceae	Brocadia	Brocadia sapporoensis
GCA_007859745.1	Planctomycetota	Phycisphaerae	UBA1845	Fen-1342	Fen-1342	Fen-1342
GCA_002197845.1	Planctomycetota	Planctomycetes	Gemmatales	Gemmataceae	Fimbriiglobus	Fimbriiglobus ruber
GCA_001983935.1	Planctomycetota	Planctomycetes	Planctomycetales	Planctomycetaceae	Fuerstia	Fuerstia marisgermanicae
GCA_007741475.1	Planctomycetota	Planctomycetes	Pirellulales	Pirellulaceae	GCA_007741475.1	GCA_007741475.1
GCA_007741515.1	Planctomycetota	Planctomycetes	Pirellulales	Ga0077529	GCA_007741515.1	GCA_007741515.1
GCA_007741555.1	Planctomycetota	Planctomycetes	Pirellulales	Pirellulaceae	GCA_007741555.1	GCA_007741555.1
GCA_007743815.1	Planctomycetota	Planctomycetes	Planctomycetales	Planctomycetaceae	GCA_007743815.1	GCA_007743815.1
GCA_007744515.1	Planctomycetota	Planctomycetes	Planctomycetales	Planctomycetaceae	GCA_007744515.1	GCA_007744515.1
GCA_007744975.1	Planctomycetota	Planctomycetes	Planctomycetales	GCA_007744975.1	GCA_007744975.1	GCA_007744975.1
GCA_007745175.1	Planctomycetota	Planctomycetes	Planctomycetales	Planctomycetaceae	GCA_007745175.1	GCA_007745175.1
GCA_007745435.1	Planctomycetota	Planctomycetes	Planctomycetales	Planctomycetaceae	GCA_007745435.1	GCA_007745435.1
GCA_007747445.1	Planctomycetota	Phycisphaerae	Phycisphaerales	Phycisphaeraceae	GCA_007747445.1	GCA_007747445.1
GCA_007747655.1	Planctomycetota	Planctomycetes	Pirellulales	Pirellulaceae	GCA_007747655.1	GCA_007747655.1
GCA_007747795.1	Planctomycetota	Planctomycetes	Planctomycetales	Planctomycetaceae	GCA_007747795.1	GCA_007747795.1
GCA_007747995.1	Planctomycetota	Planctomycetes	Planctomycetales	GCA_007747995.1	GCA_007747995.1	GCA_007747995.1
GCA_007748055.1	Planctomycetota	Planctomycetes	GCA_007748055.1	GCA_007748055.1	GCA_007748055.1	GCA_007748055.1
GCA_007748075.1	Planctomycetota	Phycisphaerae	Phycisphaerales	Phycisphaeraceae	GCA_007748075.1	GCA_007748075.1
GCA_007748095.1	Planctomycetota	UBA1135	UBA1135	GCA-002686595	GCA_007748095.1	GCA_007748095.1
GCA_007750655.1	Planctomycetota	UBA1135	UBA1135	GCA-002686595	GCA_007750655.1	GCA_007750655.1
GCA_007751035.1	Planctomycetota	Planctomycetes	Pirellulales	Pirellulaceae	GCA_007751035.1	GCA_007751035.1
GCA_007751255.1	Planctomycetota	UBA1135	UBA1135	GCA-002686595	GCA_007751255.1	GCA_007751255.1
GCA_007751715.1	Planctomycetota	Planctomycetes	Pirellulales	Pirellulaceae	GCA_007751715.1	GCA_007751715.1
GCA_007752755.1	Planctomycetota	Planctomycetes	Pirellulales	Pirellulaceae	GCA_007752755.1	GCA_007752755.1
GCA_007753095.1	Planctomycetota	Planctomycetes	Pirellulales	Pirellulaceae	GCA_007753095.1	GCA_007753095.1
GCA_007860075.1	Planctomycetota	Planctomycetes	Planctomycetales	GCA_007860075.1	GCA_007860075.1	GCA_007860075.1
GCA_008087625.1	Planctomycetota	Planctomycetes	Isosphaerales	Isosphaeraceae	GCA_008087625.1	GCA_008087625.1
GCA_010367455.1	Planctomycetota	Planctomycetes	Pirellulales	Pirellulaceae	GCA_010367455.1	GCA_010367455.1
GCA_011064615.1	Planctomycetota	Planctomycetes	Isosphaerales	Isosphaeraceae	GCA_011064615.1	GCA_011064615.1
GCA_011634775.1	Planctomycetota	Planctomycetes	Planctomycetales	Planctomycetaceae	GCA_011634775.1	GCA_011634775.1
GCA_013036045.1	Planctomycetota	Planctomycetes	Planctomycetales	Planctomycetaceae	GCA_013036045.1	GCA_013036045.1
GCA_013694095.1	Planctomycetota	Planctomycetes	Gemmatales	Gemmataceae	GCA_013694095.1	GCA_013694095.1
GCA_018398935.1	Planctomycetota	Planctomycetes	Gemmatales	Gemmataceae	GCA_018398935.1	GCA_018398935.1
GCA_024256385.1	Planctomycetota	Planctomycetes	Pirellulales	Pirellulaceae	GCA_024256385.1	GCA_024256385.1
GCA_901538355.1	Planctomycetota	Planctomycetes	Gemmatales	Gemmataceae	GCA_901538355.1	GCA_901538355.1
GCA_008065095.1	Planctomycetota	Planctomycetes	Gemmatales	Gemmataceae	Gemmata	Gemmata obscuriglobus
GCA_901538385.1	Planctomycetota	Planctomycetes	Gemmatales	Gemmataceae	Gemmata	Gemmata obscuriglobus
GCA_007746295.1	Planctomycetota	Planctomycetes	Planctomycetales	Planctomycetaceae	Gimesia	Gimesia maris
GCA_007747015.1	Planctomycetota	Planctomycetes	Planctomycetales	Planctomycetaceae	Gimesia	Gimesia maris
GCA_008298035.1	Planctomycetota	Planctomycetes	Planctomycetales	Planctomycetaceae	Gimesia	Gimesia maris
GCA_007744075.1	Planctomycetota	Planctomycetes	Planctomycetales	Planctomycetaceae	Gimesia	Gimesia sp002724985
GCA_007746535.1	Planctomycetota	Planctomycetes	Planctomycetales	Planctomycetaceae	Gimesia	Gimesia sp002724985
GCA_008329715.1	Planctomycetota	Planctomycetes	Planctomycetales	Planctomycetaceae	Gimesia	Gimesia sp002724985
GCA_003977685.1	Planctomycetota	Planctomycetes	Isosphaerales	Isosphaeraceae	GM2012	GM2012 sp003977685
GCA_000186345.1	Planctomycetota	Planctomycetes	Isosphaerales	Isosphaeraceae	Isosphaera	Isosphaera pallida
GCA_008087665.1	Planctomycetota	Planctomycetes	Pirellulales	Pirellulaceae	Mariniblastus	Mariniblastus fucicola
GCA_001956985.1	Planctomycetota	Planctomycetes	Isosphaerales	Isosphaeraceae	Paludisphaera	Paludisphaera borealis
GCA_000025185.1	Planctomycetota	Planctomycetes	Pirellulales	Pirellulaceae	Pirellula	Pirellula staleyi
GCA_900113665.1	Planctomycetota	Planctomycetes	Planctomycetales	Planctomycetaceae	Planctomicrobium	Planctomicrobium piriforme
GCA_001707835.1	Planctomycetota	Planctomycetes	Planctomycetales	Planctomycetaceae	Planctopirus	Planctopirus hydrillae
GCA_000092105.1	Planctomycetota	Planctomycetes	Planctomycetales	Planctomycetaceae	Planctopirus	Planctopirus limnophila
GCA_002727185.1	Planctomycetota	Planctomycetes	Pirellulales	Pirellulaceae	Rhodopirellula	Rhodopirellula bahusiensis
GCA_000196115.1	Planctomycetota	Planctomycetes	Pirellulales	Pirellulaceae	Rhodopirellula	Rhodopirellula baltica
GCA_000346315.1	Planctomycetota	Planctomycetes	Pirellulales	Pirellulaceae	Rhodopirellula	Rhodopirellula europaea
GCA_001027925.1	Planctomycetota	Planctomycetes	Pirellulales	Pirellulaceae	Rhodopirellula	Rhodopirellula islandica
GCA_000346505.1	Planctomycetota	Planctomycetes	Pirellulales	Pirellulaceae	Rhodopirellula	Rhodopirellula sallentina
GCA_014192335.1	Planctomycetota	Planctomycetes	Pirellulales	Pirellulaceae	Rhodopirellula	Rhodopirellula sp000346425
GCA_000346295.1	Planctomycetota	Planctomycetes	Pirellulales	Pirellulaceae	Rhodopirellula_A	Rhodopirellula_A maiorica
GCA_007745635.1	Planctomycetota	Planctomycetes	Pirellulales	Pirellulaceae	Rhodopirellula_B	Rhodopirellula_B sp002167455
GCA_008065135.1	Planctomycetota	Planctomycetes	Pirellulales	Pirellulaceae	Roseimaritima	Roseimaritima ulvae
GCA_000165715.3	Planctomycetota	Planctomycetes	Planctomycetales	Planctomycetaceae	Rubinisphaera	Rubinisphaera brasiliensis
GCA_008374075.1	Planctomycetota	Planctomycetes	Pirellulales	Pirellulaceae	Rubripirellula	Rubripirellula obstinata
GCA_007859995.1	Planctomycetota	Brocadiae	Brocadiales	Scalinduaceae	Scalindua	Scalindua rubra_B
GCA_000255655.1	Planctomycetota	Planctomycetes	Planctomycetales	Planctomycetaceae	Schlesneria	Schlesneria paludicola
GCA_000242455.3	Planctomycetota	Planctomycetes	Isosphaerales	Isosphaeraceae	Singulisphaera	Singulisphaera acidiphila
GCA_002277955.1	Planctomycetota	Planctomycetes	Pirellulales	Thermoguttaceae	Thermogutta	Thermogutta terrifontis
GCA_000255705.1	Planctomycetota	Planctomycetes	Gemmatales	Gemmataceae	Zavarzinella	Zavarzinella formosa
GCA_007859755.1	Planctomycetota	Planctomycetes	Pirellulales	Pirellulaceae	Blastopirellula	GCA_007859755.1
GCA_020966695.1	Planctomycetota	Planctomycetes	Pirellulales	Pirellulaceae	Blastopirellula	GCA_020966695.1
GCA_007748115.1	Planctomycetota	Planctomycetes	Pirellulales	Pirellulaceae	Blastopirellula_A	GCA_007748115.1
GCA_013618625.1	Planctomycetota	Planctomycetes	Pirellulales	Pirellulaceae	Blastopirellula_A	GCA_013618625.1
GCA_007745835.1	Planctomycetota	Planctomycetes	Pirellulales	Ga0077529	Ga0077529	GCA_007745835.1
GCA_007750855.1	Planctomycetota	Planctomycetes	Pirellulales	Ga0077529	Ga0077529	GCA_007750855.1
GCA_007753265.1	Planctomycetota	Planctomycetes	Pirellulales	Ga0077529	Ga0077529	GCA_007753265.1
GCA_007753455.1	Planctomycetota	Planctomycetes	Pirellulales	Ga0077529	Ga0077529	GCA_007753455.1
GCA_007859815.1	Planctomycetota	Planctomycetes	Pirellulales	Ga0077529	Ga0077529	GCA_007859815.1
GCA_007859935.1	Planctomycetota	Planctomycetes	Pirellulales	Ga0077529	Ga0077529	GCA_007859935.1
GCA_007859945.1	Planctomycetota	Planctomycetes	Pirellulales	Ga0077529	Ga0077529	GCA_007859945.1
GCA_007859955.1	Planctomycetota	Planctomycetes	Pirellulales	Ga0077529	Ga0077529	GCA_007859955.1
GCA_007746075.1	Planctomycetota	Planctomycetes	Pirellulales	Ga0077529	GCA-2702655	GCA_007746075.1
GCA_009177095.1	Planctomycetota	Planctomycetes	Pirellulales	Ga0077529	GCA-2702655	GCA_009177095.1
GCA_007751475.1	Planctomycetota	UBA1135	UBA1135	GCA-002686595	GCA-2862085	GCA_007751475.1
GCA_013128195.2	Planctomycetota	Planctomycetes	Gemmatales	Gemmataceae	Gemmata	GCA_013128195.2
GCA_017939745.1	Planctomycetota	Planctomycetes	Gemmatales	Gemmataceae	Gemmata	GCA_017939745.1
GCA_901538265.1	Planctomycetota	Planctomycetes	Gemmatales	Gemmataceae	Gemmata	GCA_901538265.1
GCA_007744675.1	Planctomycetota	Planctomycetes	Planctomycetales	Planctomycetaceae	Gimesia	GCA_007744675.1
GCA_007746795.1	Planctomycetota	Planctomycetes	Planctomycetales	Planctomycetaceae	Gimesia	GCA_007746795.1
GCA_007748015.1	Planctomycetota	Planctomycetes	Planctomycetales	Planctomycetaceae	Gimesia	GCA_007748015.1
GCA_007748135.1	Planctomycetota	Planctomycetes	Planctomycetales	Planctomycetaceae	Gimesia	GCA_007748135.1
GCA_007748155.1	Planctomycetota	Planctomycetes	Planctomycetales	Planctomycetaceae	Gimesia	GCA_007748155.1
GCA_007748175.1	Planctomycetota	Planctomycetes	Planctomycetales	Planctomycetaceae	Gimesia	GCA_007748175.1
GCA_007748195.1	Planctomycetota	Planctomycetes	Planctomycetales	Planctomycetaceae	Gimesia	GCA_007748195.1
GCA_007751945.1	Planctomycetota	Planctomycetes	Planctomycetales	Planctomycetaceae	Gimesia	GCA_007751945.1
GCA_007754425.1	Planctomycetota	Planctomycetes	Planctomycetales	Planctomycetaceae	Gimesia	GCA_007754425.1
GCA_009720525.1	Planctomycetota	Planctomycetes	Planctomycetales	Planctomycetaceae	Gimesia	GCA_009720525.1
GCA_007752535.1	Planctomycetota	Planctomycetes	Isosphaerales	Isosphaeraceae	GM2012	GCA_007752535.1
GCA_009177065.1	Planctomycetota	Planctomycetes	Isosphaerales	Isosphaeraceae	GM2012	GCA_009177065.1
GCA_012958305.1	Planctomycetota	Planctomycetes	Isosphaerales	Isosphaeraceae	GM2012	GCA_012958305.1
GCA_007747215.1	Planctomycetota	Planctomycetes	Gemmatales	Gemmataceae	PALSA-1347	GCA_007747215.1
GCA_011064595.1	Planctomycetota	Planctomycetes	Isosphaerales	Isosphaeraceae	Paludisphaera	GCA_011064595.1
GCA_011065895.1	Planctomycetota	Planctomycetes	Isosphaerales	Isosphaeraceae	Paludisphaera	GCA_011065895.1
GCA_029589435.1	Planctomycetota	Planctomycetes	Isosphaerales	Isosphaeraceae	Paludisphaera	GCA_029589435.1
GCA_007753915.1	Planctomycetota	Phycisphaerae	UBA1845	UTPLA1	PLA3	GCA_007753915.1
GCA_007744255.1	Planctomycetota	Planctomycetes	Planctomycetales	Planctomycetaceae	Planctomicrobium	GCA_007744255.1
GCA_007859735.1	Planctomycetota	Planctomycetes	Planctomycetales	Planctomycetaceae	Planctomicrobium	GCA_007859735.1
GCA_007750395.1	Planctomycetota	Planctomycetes	Planctomycetales	Planctomycetaceae	Planctomyces_B	GCA_007750395.1
GCA_007752345.1	Planctomycetota	Planctomycetes	Planctomycetales	Planctomycetaceae	Planctopirus	GCA_007752345.1
GCA_007752935.1	Planctomycetota	Planctomycetes	Pirellulales	Pirellulaceae	Rhodopirellula	GCA_007752935.1
GCA_007859855.1	Planctomycetota	Planctomycetes	Pirellulales	Pirellulaceae	Rhodopirellula	GCA_007859855.1
GCA_007859875.1	Planctomycetota	Planctomycetes	Pirellulales	Pirellulaceae	Rhodopirellula	GCA_007859875.1
GCA_007859915.1	Planctomycetota	Planctomycetes	Pirellulales	Pirellulaceae	Rhodopirellula	GCA_007859915.1
GCA_007860105.1	Planctomycetota	Planctomycetes	Pirellulales	Pirellulaceae	Rhodopirellula	GCA_007860105.1
GCA_007860215.1	Planctomycetota	Planctomycetes	Pirellulales	Pirellulaceae	Rhodopirellula	GCA_007860215.1
GCA_012290005.1	Planctomycetota	Planctomycetes	Pirellulales	Pirellulaceae	Rhodopirellula	GCA_012290005.1
GCA_023701485.1	Planctomycetota	Planctomycetes	Pirellulales	Pirellulaceae	Rhodopirellula	GCA_023701485.1
GCA_900182915.1	Planctomycetota	Planctomycetes	Pirellulales	Pirellulaceae	Rhodopirellula	GCA_900182915.1
HD03	Planctomycetota	Planctomycetes	Pirellulales	Pirellulaceae	Rhodopirellula	HD03
GCA_007859835.1	Planctomycetota	Planctomycetes	Pirellulales	Pirellulaceae	Rhodopirellula_A	GCA_007859835.1
GCA_007860095.1	Planctomycetota	Planctomycetes	Pirellulales	Pirellulaceae	Rhodopirellula_A	GCA_007860095.1
GCA_007860135.1	Planctomycetota	Planctomycetes	Pirellulales	Pirellulaceae	Rhodopirellula_A	GCA_007860135.1
GCA_007860185.1	Planctomycetota	Planctomycetes	Pirellulales	Pirellulaceae	Rhodopirellula_A	GCA_007860185.1
GCA_007753675.1	Planctomycetota	Planctomycetes	Pirellulales	Pirellulaceae	Rhodopirellula_B	GCA_007753675.1
GCA_007754155.1	Planctomycetota	Planctomycetes	Pirellulales	Pirellulaceae	Rhodopirellula_B	GCA_007754155.1
GCA_007860045.1	Planctomycetota	Planctomycetes	Pirellulales	Pirellulaceae	Rhodopirellula_B	GCA_007860045.1
GCA_008312935.1	Planctomycetota	Planctomycetes	Pirellulales	Pirellulaceae	Rhodopirellula_B	GCA_008312935.1
GCA_008629675.1	Planctomycetota	Planctomycetes	Pirellulales	Pirellulaceae	Rhodopirellula_B	GCA_008629675.1
GCA_025060895.1	Planctomycetota	Planctomycetes	Pirellulales	Pirellulaceae	Rhodopirellula_B	GCA_025060895.1
GCA_007741495.1	Planctomycetota	Planctomycetes	Pirellulales	Pirellulaceae	Roseimaritima	GCA_007741495.1
GCA_009618275.1	Planctomycetota	Planctomycetes	Pirellulales	Pirellulaceae	Roseimaritima	GCA_009618275.1
GCA_007741535.1	Planctomycetota	Planctomycetes	Pirellulales	Pirellulaceae	Rubripirellula	GCA_007741535.1
GCA_007859865.1	Planctomycetota	Planctomycetes	Pirellulales	Pirellulaceae	Rubripirellula	GCA_007859865.1
GCA_007860125.1	Planctomycetota	Planctomycetes	Pirellulales	Pirellulaceae	Rubripirellula	GCA_007860125.1
GCA_007860175.1	Planctomycetota	Planctomycetes	Pirellulales	Pirellulaceae	Rubripirellula	GCA_007860175.1
GCA_007748035.1	Planctomycetota	Planctomycetes	Pirellulales	Ga0077529	SZUA-42	GCA_007748035.1
GCA_007859765.1	Planctomycetota	Planctomycetes	Pirellulales	Ga0077529	SZUA-42	GCA_007859765.1
GCA_024054565.1	Planctomycetota	Planctomycetes	Pirellulales	Ga0077529	SZUA-42	GCA_024054565.1
GCA_007752135.1	Planctomycetota	Planctomycetes	Pirellulales	Pirellulaceae	UBA11363	GCA_007752135.1
GCA_007860015.1	Planctomycetota	Planctomycetes	Pirellulales	Ga0077529	UBA11888	GCA_007860015.1
GCA_008065115.1	Planctomycetota	Planctomycetes	Pirellulales	Ga0077529	UBA11888	GCA_008065115.1
GCA_007859715.1	Planctomycetota	Planctomycetes	Planctomycetales	Planctomycetaceae	UBA9033	GCA_007859715.1
GCA_022267515.1	Planctomycetota	Planctomycetes	Planctomycetales	Planctomycetaceae	UBA9033	GCA_022267515.1
